# Supplementary material for: Risk of death during acute infection is accelerating across diverse host-pathogen systems and consistent with multiple models of host-pathogen interaction
Source: mSphere. 2025 Apr 28;10(5):e00953-24. doi: 10.1128/msphere.00953-24 (PMC12108055; doi:10.1128/msphere.00953-24)
Supplement: Table S2 — List of papers. [file msphere.00953-24-s0002.csv]

Key	Publication_year	Author	Title	DOI	Journal	Issue	Volume	Time_units	Graph	Notes
2DRM7FWM	2006	al-Ramadi, Basel K.; Fernandez-Cabezudo, Maria J.; Ullah, Azim; El-Hasasna, Hussain; Flavell, Richard A.	CD154 Is Essential for Protective Immunity in Experimental Salmonella Infection: Evidence for a Dual Role in Innate and Adaptive Immune Responses1	10.4049/jimmunol.176.1.496	The Journal of Immunology	1	176	days	survival
2DVV3DN4	2010	Dambrosi, Sarah; Martin, Mélanie; Yim, Kevin; Miles, Brian; Canas, Julio; Sergerie, Yan; Boivin, Guy	Neurovirulence and latency of drug-resistant clinical herpes simplex viruses in animal models	10.1002/jmv.21773	Journal of Medical Virology	6	82	days	survival
2JL6JPJI	2022	Buchmann, Kurt; Nielsen, Torben; Mathiessen, Heidi; Marana, Moonika H.; Duan, Yajiao; Jørgensen, Louise V. G.; Zuo, Shaozhi; Karami, Asma M.; Kania, Per W.	Validation of two QTL associated with lower <i>Ichthyophthirius multifiliis</i> infection and delayed-time-to-death in rainbow trout	10.1016/j.aqrep.2022.101078	Aquaculture Reports		23	days	mortality
2RIUMKJR	2012	Pilátová, Martina; Dionne, Marc S.	Burkholderia thailandensis Is Virulent in Drosophila melanogaster	10.1371/journal.pone.0049745	PLOS ONE	11	7	hours	survival
2TEFS36B	2012	Duneau, David; Luijckx, Pepijn; Ruder, Ludwig F.; Ebert, Dieter	Sex-specific effects of a parasite evolving in a female-biased host population	10.1186/1741-7007-10-104	BMC Biology	1	10	days	survival	Post hoc addition
2WHSRREX	2018	Blair, Paul W.; Keshtkar-Jahromi, Maryam; Psoter, Kevin J.; Reisler, Ronald B.; Warren, Travis K.; Johnston, Sara C.; Goff, Arthur J.; Downey, Lydia G.; Bavari, Sina; Cardile, Anthony P.	Virulence of Marburg Virus Angola Compared to Mt. Elgon (Musoke) in Macaques: A Pooled Survival Analysis	10.3390/v10110658	Viruses	11	10	days	survival
2ZR3YCWG	2019	Biancalani, Tommaso; Gore, Jeff	Disentangling bacterial invasiveness from lethality in an experimental host‐pathogen system	10.15252/msb.20188707	Molecular Systems Biology	6	15	days	survival
3D39X359	2021	Abbadi, Miriam; Gastaldelli, Michele; Pascoli, Francesco; Zamperin, Gianpiero; Buratin, Alessandra; Bedendo, Giulia; Toffan, Anna; Panzarin, Valentina	Increased virulence of Italian infectious hematopoietic necrosis virus (IHNV) associated with the emergence of new strains	10.1093/ve/veab056	Virus Evolution	2	7	days	survival
3R5CQ6F8	2015	Kim, Hyoung Jun; Park, Jeong Su; Kwon, Se Ryun	Development of a stringent ELISA protocol to evaluate anti-viral hemorrhagic septicemia virus-specific antibodies in olive flounder Paralichthys olivaceus with improved specificity	10.1007/s12275-015-5101-9	Journal of Microbiology	7	53	days	survival
3X7F3DH4	2015	Kim, Wi-Sik; Oh, Myung-Joo	Hirame rhabdovirus (HIRRV) as the cause of a natural disease outbreak in cultured black seabream (Acanthopagrus schlegeli) in Korea	10.1007/s00705-015-2573-1	Archives of Virology	12	160	days	mortality
4DL6XEZ8	2002	Belay, Tesfaye; Aviles, Hernan; Vance, Monique; Fountain, Kimberly; Sonnenfeld, Gerald	Effects of the hindlimb-unloading model of spaceflight conditions on resistance of mice to infection with Klebsiella pneumoniae	10.1067/mai.2002.126459	Journal of Allergy and Clinical Immunology	2	110	days	survival
4SCACQZH	2016	Aldape, Michael J.; Bayer, Clifford R.; Bryant, Amy E.; Stevens, Dennis L.	A novel murine model of <i>Clostridium sordellii</i> myonecrosis: Insights into the pathogenesis of disease	10.1016/j.anaerobe.2016.01.004	Anaerobe		38	hours	survival
53R259IA	2015	Yuan, W.; Hua, R.; Zhang, X.; Sun, M.; Zhang, L.; Chen, L.; Sun, J.	Porcine encephalomyocarditis virus strain BD2 isolated from northern China is highly virulent for BALB/c mice	10.4149/av_2015_03_300	Acta virologica	3	59	days	survival
575DA7SF	2021	Fereig, Ragab M.; Abdelbaky, Hanan H.; Nishikawa, Yoshifumi	Vaccination with Neospora GRA6 Interrupts the Vertical Transmission and Partially Protects Dams and Offspring against Neospora caninum Infection in Mice	10.3390/vaccines9020155	Vaccines	2	9	days	survival
59BLIYRR	2014	Ross-Gillespie, Adin; Weigert, Michael; Brown, Sam P.; Kümmerli, Rolf	Gallium-mediated siderophore quenching as an evolutionarily robust antibacterial treatment	10.1093/emph/eou003	Evolution, Medicine, and Public Health	1	1	hours	survival
59XSYFHS	2020	Lewis, Michael D.; Paun, Andrea; Romano, Audrey; Langston, Harry; Langner, Charlotte A.; Moore, Ian N.; Bock, Kevin W.; Francisco, Amanda Fortes; Brenchley, Jason M.; Sacks, David L.	Fatal progression of experimental visceral leishmaniasis is associated with intestinal parasitism and secondary infection by commensal bacteria, and is delayed by antibiotic prophylaxis	10.1371/journal.ppat.1008456	PLOS Pathogens	4	16	days	survival	Post hoc addition
5NVSCRNB	2021	Vergote, Valentijn; Laenen, Lies; Mols, Raf; Augustijns, Patrick; Van Ranst, Marc; Maes, Piet	Chloroquine, an Anti-Malaria Drug as Effective Prevention for Hantavirus Infections	10.3389/fcimb.2021.580532.	Frontiers in Cellular and Infection Microbiology		11	days	survival
72SE5ARY	2014	Kistner, Erica J.; Belovsky, Gary E.	Host dynamics determine responses to disease: additive vs. compensatory mortality in a grasshopper–pathogen system	10.1890/13-0969.1	Ecology	9	95	days	survival
79KTQG42	2011	Desbois, Andrew P.; Coote, Peter J.	Wax moth larva (Galleria mellonella): an in vivo model for assessing the efficacy of antistaphylococcal agents	10.1093/jac/dkr198	Journal of Antimicrobial Chemotherapy	8	66	hours	survival
7BHF4LIC	1992	Murray, Cb; Evelyn, Tpt; Beacham, Td; Bamer, Lw; Ketcheson, Je; Prosperi-Porta, L	Experimental induction of bacterial kidney disease in Chinook salmon by immersion and cohabitation challenges	10.3354/dao012091	Diseases of Aquatic Organisms		12	days	mortality
7CJPGPP9	2016	Zhang, Xiaojing; Song, Xiaoling; Huang, Jie	Impact of Vibrio parahaemolyticus and white spot syndrome virus (WSSV) co-infection on survival of penaeid shrimp Litopenaeus vannamei	10.1007/s00343-016-5165-3	Chinese Journal of Oceanology and Limnology	6	34	days	mortality
83ZYKHKT	2011	Olsen, Randall J.; Watkins, M. Ebru; Cantu, Concepcion C.; Beres, Stephen B.; Musser, James M.	Virulence of serotype M3 Group A Streptococcus strains in wax worms (Galleria mellonella larvae)	10.4161/viru.2.2.14338	Virulence	2		hours	survival
8C5XBCN2A	2022	Lakshmi, Selvaraj Alagu; Alexpandi, Rajaiah; Shafreen, Raja Mohamed Beema; Tamilmuhilan, Kannapiran; Srivathsan, Adimoolam; Kasthuri, Thirupathi; Ravi, Arumugam Veera; Shiburaj, Sugathan; Pandian, Shunmugiah Karutha	Evaluation of antibiofilm potential of four-domain α-amylase from Streptomyces griseus against exopolysaccharides (EPS) of bacterial pathogens using Danio rerio	10.1007/s00203-022-02847-4	Archives of Microbiology	5	204	hours	survival
8C5XBCN2B	2022	Lakshmi, Selvaraj Alagu; Alexpandi, Rajaiah; Shafreen, Raja Mohamed Beema; Tamilmuhilan, Kannapiran; Srivathsan, Adimoolam; Kasthuri, Thirupathi; Ravi, Arumugam Veera; Shiburaj, Sugathan; Pandian, Shunmugiah Karutha	Evaluation of antibiofilm potential of four-domain α-amylase from Streptomyces griseus against exopolysaccharides (EPS) of bacterial pathogens using Danio rerio	10.1007/s00203-022-02847-4	Archives of Microbiology	5	204	hours	survival
8VX95356	2020	Vianna, Rafael Alves; Chideroli, Roberta Torres; da Costa, Arthur Roberto; Ribeiro Filho, Oswaldo Pinto; de Oliveira, Leandro Licursi; Donzele, Juarez Lopes; Lanna, Eduardo Arruda Teixeira; Gonçalves, Daniela Dib; Pereira, Ulisses de Padua	Effect of experimental arginine supplementation on the growth, immunity and resistance of tilapia fingerlings to Streptococcus agalactiae	10.1111/are.14478	Aquaculture Research	3	51	days	survival
8WWUNHQ2	2018	Lan, Huahui; Wu, Lianghuan; Sun, Ruilin; Yang, Kunlong; Liu, Yinghang; Wu, Jiefei; Geng, Longpo; Huang, Chuanzhong; Wang, Shihua	Investigation of <i>Aspergillus flavus</i> in animal virulence	10.1016/j.toxicon.2018.02.043	Toxicon		145	days	survival
9HB7IP4W	2010	Kikankie, Christophe K.; Brooke, Basil D.; Knols, Bart GJ; Koekemoer, Lizette L.; Farenhorst, Marit; Hunt, Richard H.; Thomas, Matthew B.; Coetzee, Maureen	The infectivity of the entomopathogenic fungus Beauveria bassiana to insecticide-resistant and susceptible Anopheles arabiensis mosquitoes at two different temperatures	10.1186/1475-2875-9-71	Malaria Journal	1	9	days	survival
9ZDIQQFT	2021	Kato, Hirofumi; Takayama-Ito, Mutsuyo; Satoh, Masaaki; Kawahara, Madoka; Kitaura, Satoshi; Yoshikawa, Tomoki; Fukushi, Shuetsu; Nakajima, Nozomi; Komeno, Takashi; Furuta, Yousuke; Saijo, Masayuki	Favipiravir treatment prolongs the survival in a lethal mouse model intracerebrally inoculated with Jamestown Canyon virus	10.1371/journal.pntd.0009553	PLOS Neglected Tropical Diseases	7	15	days	survival
A7LJPBWL	2020	Rocha, Jorge; Shapiro, Lori R.; Kolter, Roberto	A horizontally acquired expansin gene increases virulence of the emerging plant pathogen Erwinia tracheiphila	10.1038/s41598-020-78157-w	Scientific Reports	1	10	days	survival
ASXFW6GM	2024	Abdelbaky, Hanan H.; Rahman, Md. Masudur; Shimoda, Naomi; Chen, Yu; Hasan, Tanjila; Ushio, Nanako; Nishikawa, Yoshifumi	Neospora caninum surface antigen 1 is a major determinant of the pathogenesis of neosporosis in nonpregnant and pregnant mice	doi.org/10.3389/fmicb.2023.1334447	Frontiers in Microbiology		14	days	survival
BDDUPN58	2017	Coleman, Margaret E.; Marks, Harry M.; Bartrand, Timothy A.; Donahue, Darrell W.; Hines, Stephanie A.; Comer, Jason E.; Taft, Sarah C.	Modeling Rabbit Responses to Single and Multiple Aerosol Exposures of Bacillus anthracis Spores	10.1111/risa.12688	Risk Analysis	5	37	days	survival
BQIQ3YT9	2020	Gurney, James; Pradier, Léa; Griffin, Joanne S; Gougat-Barbera, Claire; Chan, Benjamin K; Turner, Paul E; Kaltz, Oliver; Hochberg, Michael E	Phage steering of antibiotic-resistance evolution in the bacterial pathogen, Pseudomonas aeruginosa	10.1093/emph/eoaa026	Evolution, Medicine, and Public Health	1	2	hours	survival	Post hoc addition
CJGSNI9D	2000	Aviles, P.; Falcoz, C.; San Roman, R.; Gargallo-Viola, D.	Pharmacokinetics-Pharmacodynamics of a Sordarin Derivative (GM 237354) in a Murine Model of Lethal Candidiasis	10.1128/aac.44.9.2333-2340.2000	Antimicrobial Agents and Chemotherapy	9	44	days	survival
EMZR7I8C	2003	Chiller, Tom M.; Sobel, Raymond A.; Luque, Javier Capilla; Clemons, Karl V.; Stevens, David A.	Efficacy of Amphotericin B or Itraconazole in a Murine Model of Central Nervous System Aspergillus Infection	10.1128/aac.47.2.813-815.2003	Antimicrobial Agents and Chemotherapy	2	47	days	survival
EQGS7A8E	2021	Girinathan, Brintha P.; DiBenedetto, Nicholas; Worley, Jay N.; Peltier, Johann; Arrieta-Ortiz, Mario L.; Immanuel, Selva Rupa Christinal; Lavin, Richard; Delaney, Mary L.; Cummins, Christopher K.; Hoffman, Maria; Luo, Yan; Gonzalez-Escalona, Narjol; Allard, Marc; Onderdonk, Andrew B.; Gerber, Georg K.; Sonenshein, Abraham L.; Baliga, Nitin S.; Dupuy, Bruno; Bry, Lynn	In vivo commensal control of Clostridioides difficile virulence	10.1016/j.chom.2021.09.007	Cell Host & Microbe	11	29	days	survival
EX3PL84S	2017	Ortega-Riveros, Marcelo; De-la-Pinta, Iker; Marcos-Arias, Cristina; Ezpeleta, Guillermo; Quindós, Guillermo; Eraso, Elena	Usefulness of the Non-conventional Caenorhabditis elegans Model to Assess Candida Virulence	10.1007/s11046-017-0142-8	Mycopathologia	9	182	hours	survival	Post hoc addition
F99VXZNN	2010	Chao, Chun-Cheih; Hsu, Po-Chen; Jen, Chung-Feng; Chen, I-Hui; Wang, Chieh-Huei; Chan, Hau-Chien; Tsai, Pei-Wen; Tung, Kai-Che; Wang, Chian-Huei; Lan, Chung-Yu; Chuang, Yung-Jen	Zebrafish as a Model Host for Candida albicans Infection	10.1128/IAI.01293-09	Infection and Immunity	6	78	hours	survival	Post hoc addition
FRAQNTF6	2015	Arranz-Solís, David; Aguado-Martínez, Adriana; Müller, Joachim; Regidor-Cerrillo, Javier; Ortega-Mora, Luis Miguel; Hemphill, Andrew	Dose-dependent effects of experimental infection with the virulent <i>Neospora caninum</i> Nc-Spain7 isolate in a pregnant mouse model	10.1016/j.vetpar.2015.05.021	Veterinary Parasitology	3	211	days	survival
FTYRZ259	2023	El Gamal, Samar A.; Adawy, Rawia Saad; Zaki, Viola Hassan; Zahran, Eman	Host–pathogen interaction unveiled by immune, oxidative stress, and cytokine expression analysis to experimental Saprolegnia parasitica infection in Nile tilapia	10.1038/s41598-023-36892-w	Scientific Reports	1	13	days	mortality
G9FYXDG9	2016	Flores-Villegas, A. Laura; Cabrera-Bravo, Margarita; Toriello, Conchita; Bucio-Torres, Martha I.; Salazar-Schettino, Paz María; Córdoba-Aguilar, Alex	Survival and immune response of the Chagas vector Meccus pallidipennis (Hemiptera: Reduviidae) against two entomopathogenic fungi, Metarhizium anisopliae and Isaria fumosorosea	10.1186/s13071-016-1453-1	Parasites & Vectors	1	9	days	survival
GB5SCAXN	2014	Leymarie, Olivier; Embury-Hyatt, Carissa; Chevalier, Christophe; Jouneau, Luc; Moroldo, Marco; Costa, Bruno Da; Berhane, Yohannes; Delmas, Bernard; Weingartl, Hana M.; Goffic, Ronan Le	PB1-F2 Attenuates Virulence of Highly Pathogenic Avian H5N1 Influenza Virus in Chickens	10.1371/journal.pone.0100679	PLOS ONE	6	9	days	survival
GF3VR72W	2002	Chiller, Tom M.; Luque, Javier Capilla; Sobel, Raymond A.; Farrokhshad, Kouros; Clemons, Karl V.; Stevens, David A.	Development of a Murine Model of Cerebral Aspergillosis	10.1086/341567	The Journal of Infectious Diseases	4	186	days	survival
GHEVMR39	2019	Souza, Cassius de; Simpson-Louredo, Liliane; Mota, Higor Franceschi; Faria, Yuri Vieira; Cabral, Fellipe de Oliveira; Colodette, Sabrina dos Santos; Canellas, Maria E. Freire Castro; Cucinelli, Andrezza do Espirito Santo; Luna, Maria das Graças de; Santos, Cintia da Silva; Moreira, Lílian de Oliveira; Mattos-Guaraldi, Ana Luíza	Virulence potential of Corynebacterium striatum towards Caenorhabditis elegans	10.1007/s10482-019-01265-9	Antonie van Leeuwenhoek	9	112	days	mortality	Post hoc addition
GQT9PNFD	2014	YUN, J. M.; KIM, B. S.; HWANG, S. M.; KIM, Y. B.; CHOI, W. B.; CHOI, T. J.	ARTIFICIAL INFECTION OF THE NATIVE KOREAN FRESHWATER PRAWN MACROBRACHIUM NIPPONENSE (DE HAAN, 1849) (DECAPODA, PALAEMONIDAE) WITH WHITE SPOT SYNDROME VIRUS (WSSV).	10.1163/15685403-00003327	Crustaceana	7	87	days	mortality
GVMR7BGI	2023	Burkhardt, Wiebke; Salzinger, Carina; Fischer, Jennie; Malorny, Burkhard; Fischer, Matthias; Szabo, Istvan	The nematode worm Caenorhabditis elegans as an animal experiment replacement for assessing the virulence of different Salmonella enterica strains	10.3389/fmicb.2023.1188679	Frontiers in Microbiology		14	days	survival
JFZMJT8H	2020	Drake-Schultheis, Laura; Oono, Ryoko; D’Antonio, Carla M.	Mechanisms of severe dieback and mortality in a classically drought-tolerant shrubland species (Arctostaphylos glauca)	10.1002/ajb2.1522	American Journal of Botany	8	107	weeks	survival
KJ6FH8V8	2008	Chamilos, Georgios; Lewis, Russell E.; Hu, Jianhua; Xiao, Lianchun; Zal, Tomasz; Gilliet, Michel; Halder, Georg; Kontoyiannis, Dimitrios P.	Drosophila melanogaster as a model host to dissect the immunopathogenesis of zygomycosis	10.1073/pnas.0709578105	Proceedings of the National Academy of Sciences	27	105	hours	survival	Post hoc addition
KV2D2BDL	2018	Hu, Liang; Ge, Anle; Wang, Xixian; Wang, Shanshan; Yue, Xinpei; Wang, Jie; Feng, Xiaojun; Du, Wei; Liu, Bi-Feng	Real-time monitoring of immune responses under pathogen invasion and drug interference by integrated microfluidic device coupled with worm-based biosensor	10.1016/j.bios.2018.03.058	Biosensors and Bioelectronics		110	days	survival
MAQD6JH8	1992	Papadopoulou-Karabela, K.; Iliadis, N.; Liakos, V.; Bourdzy-Hatzopoulou, E.	Experimental infection of honeybees by Pseudomonas aeruginosa	10.1051/apido:19920501	Apidologie	5	23	hours	mortality
MFJSTZZX	2022	Abonyi, Flóra; Varga, Ádám; Sellyei, Boglárka; Eszterbauer, Edit; Doszpoly, Andor	Juvenile Wels Catfish ( Silurus glanis ) Display Age-Related Mortality to European Catfish Virus (ECV) under Experimental Conditions: Viruses	10.3390/v14081832	Viruses	8	14	days	mortality
MYHXRCTI	2021	Agudelo, Marianna; Palus, Martin; Keeffe, Jennifer R.; Bianchini, Filippo; Svoboda, Pavel; Salát, Jiří; Peace, Avery; Gazumyan, Anna; Cipolla, Melissa; Kapoor, Tania; Guidetti, Francesca; Yao, Kai-Hui; Elsterová, Jana; Teislerová, Dana; Chrdle, Aleš; Hönig, Václav; Oliveira, Thiago; West, Anthony P.; Lee, Yu E.; Rice, Charles M.; MacDonald, Margaret R.; Bjorkman, Pamela J.; Růžek, Daniel; Robbian…	Broad and potent neutralizing human antibodies to tick-borne flaviviruses protect mice from disease	10.1084/jem.20210236	Journal of Experimental Medicine	5	218	days	survival
N396BWST	2005	Infante, E; Aguilar, L D; Gicquel, B; Pando, R Hernandez	Immunogenicity and protective efficacy of the Mycobacterium tuberculosis fadD26 mutant	10.1111/j.1365-2249.2005.02832.x	Clinical and Experimental Immunology	1	141	days	survival
NR4GBB9G	2009	Grover, Ajay; Taylor, Jennifer; Troudt, JoLynn; Keyser, Andrew; Arnett, Kimberly; Izzo, Linda; Rholl, Drew; Izzo, Angelo	Kinetics of the Immune Response Profile in Guinea Pigs after Vaccination with Mycobacterium bovis BCG and Infection with Mycobacterium tuberculosis	10.1128/iai.00704-09	Infection and Immunity	11	77	weeks	survival
NSH3NLMI	2013	Gowen, Brian B.; Juelich, Terry L.; Sefing, Eric J.; Brasel, Trevor; Smith, Jennifer K.; Zhang, Lihong; Tigabu, Bersabeh; Hill, Terence E.; Yun, Tatyana; Pietzsch, Colette; Furuta, Yousuke; Freiberg, Alexander N.	Favipiravir (T-705) Inhibits Junín Virus Infection and Reduces Mortality in a Guinea Pig Model of Argentine Hemorrhagic Fever	10.1371/journal.pntd.0002614	PLOS Neglected Tropical Diseases	12	7	days	survival
P9VH9CT9	2023	Wang, Mengmeng; Yang, Bin; Ren, Zongyi; Liu, Jietao; Lu, Chenwang; Jiang, Haifeng; Ling, Fei; Wang, Gaoxue; Liu, Tianqiang	Inhibition of the largemouth bass virus replication by piperine demonstrates potential application in aquaculture	10.1111/jfd.13740	Journal of Fish Diseases	3	46	days	survival
PAKAKM6M	2017	Leesombun, Arpron; Boonmasawai, Sookruetai; Nishikawa, Yoshifumi	Effects of Thai piperaceae plant extracts on <i>Neospora caninum</i> infection	10.1016/j.parint.2017.01.017	Parasitology International	3	66	days	survival
Q4QK99VH	2001	Greiner, Matthias; Mattioli, Raffaele C.; Faye, Joseph; Rebeski, Dierk; Winger, Eva; Mehlitz, Dieter	A survival analysis of trypanosomosis diagnostic-test performance under natural infection challenge	10.1016/S0167-5877(01)00206-9	Preventive Veterinary Medicine	1	51	days	survival
Q6DYUJIS	2023	An, Huan-Huan; Li, Meng; Liu, Rui-Lun; Wu, Jie; Sheng-Li, Meng; Guo, Jing; Wang, Ze-Jun; Qian, Sha-Sha; Shen, Shuo	Humoral and cellular immunogenicity and efficacy of a coxsackievirus A10 vaccine in mice	10.1080/22221751.2022.2147022	Emerging Microbes and Infections	1	12	days	survival
QAU56BW5	2016	Eisenlord, Morgan E.; Groner, Maya L.; Yoshioka, Reyn M.; Elliott, Joel; Maynard, Jeffrey; Fradkin, Steven; Turner, Margaret; Pyne, Katie; Rivlin, Natalie; van Hooidonk, Ruben; Harvell, C. Drew	Ochre star mortality during the 2014 wasting disease epizootic: role of population size structure and temperature	10.1098/rstb.2015.0212	Philosophical Transactions of the Royal Society B: Biological Sciences	1689	371	days	survival
QMBA8BLX	2014	Sharon, G.; Pimenta Leibowitz, M.; Chettri, J. Kumar; Isakov, N.; Zilberg, D.	Comparative Study of Infection with <i>Tetrahymena</i> of Different Ornamental Fish Species	10.1016/j.jcpa.2013.08.005	Journal of Comparative Pathology	2	150	days	mortality
R75QSQFF	2010	Jacobsen, Ilse D.; Große, Katharina; Slesiona, Silvia; Hube, Bernhard; Berndt, Angela; Brock, Matthias	Embryonated Eggs as an Alternative Infection Model To Investigate Aspergillus fumigatus Virulence	10.1128/iai.00268-10	Infection and Immunity	7	78	days	survival
RLF5AW7V	2014	Kong, Cin; Yehye, Wageeh A.; Abd Rahman, Noorsaadah; Tan, Man-Wah; Nathan, Sheila	Discovery of potential anti-infectives against Staphylococcus aureus using a Caenorhabditis elegans infection model	10.1186/1472-6882-14-4	BMC Complementary and Alternative Medicine	1	14	hours	survival	Post hoc addition
RYTIMRAA	2022	Yuan, Weifeng; Jia, Hong; Tang, Xiangfang; Xin, Ting; Liu, Xianyong; Wang, Zhanhui; Li, Xing; Zhao, Zhenwen; Liu, Li; Liang, Lin; Zhao, Xinghui; Zhao, Zhanzhong	Tylvalosin demonstrates anti-parasitic activity and protects mice from acute toxoplasmosis	10.1016/j.lfs.2022.120373	Life Sciences		294	days	survival
S7N2SUHC	2019	Huang, Ai-Guo; Tu, Xiao; Qi, Xiao-Zhou; Ling, Fei; Zhu, Bin; Wang, Gao-Xue	<i>Gardenia jasminoides</i> Ellis inhibit white spot syndrome virus replication in red swamp crayfish <i>Procambarus clarkii</i>	10.1016/j.aquaculture.2019.02.008	Aquaculture		504	days	survival
SLELFBN3	2021	Roberts, Katherine E.; Longdon, Ben	Viral susceptibility across host species is largely independent of dietary protein to carbohydrate ratios	10.1111/jeb.13773	Journal of Evolutionary Biology	5	34	days	survival
SRBH82HZ	2015	Lee, Jinyoung; Yoo, Jong-Kyun; Sohn, Hae-Jin; Kang, Hee-kyoung; Kim, Daesik; Shin, Ho-Joon; Kim, Jong-Hyun	Protective immunity against Naegleria fowleri infection on mice immunized with the rNfa1 protein using mucosal adjuvants	10.1007/s00436-015-4316-3	Parasitology Research	4	114	days	survival
SV6FPWF7	2020	Hermance, Meghan E.; Hart, Charles E.; Esterly, Allen T.; Reynolds, Erin S.; Bhaskar, Jahnavi R.; Thangamani, Saravanan	Development of a small animal model for deer tick virus pathogenesis mimicking human clinical outcome	10.1371/journal.pntd.0008359	PLOS Neglected Tropical Diseases	6	14	days	survival
T2BN4DYY	2005	Inendino, Kate R.; Grant, Emily C.; Philipp, David P.; Goldberg, Tony L.	Effects of Factors Related to Water Quality and Population Density on the Sensitivity of Juvenile Largemouth Bass to Mortality Induced by Viral Infection	10.1577/H04-028.1	Journal of Aquatic Animal Health	4	17	days	survival
T7YQ8YYD	2017	Haghighat, Setareh; Siadat, Seyed Davar; Sorkhabadi, Seyed Mehdi Rezayat; Sepahi, Abbas Akhavan; Mahdavi, Mehdi	A novel recombinant vaccine candidate comprising PBP2a and autolysin against Methicillin Resistant <i>Staphylococcus aureus</i> confers protection in the experimental mice	10.1016/j.molimm.2017.08.013	Molecular Immunology		91	days	survival
UVZ84E86	2009	Laws, Angela N.; Frauendorf, Therese C.; Gómez, Jesús E.; Algaze, Isabel M.	Predators mediate the effects of a fungal pathogen on prey: an experiment with grasshoppers, wolf spiders, and fungal pathogens	10.1111/j.1365-2311.2009.01122.x	Ecological Entomology	6	34	days	survival
UZJU7AZ3	2022	Huang, Ai-Guo; He, Wei-Hao; Zhang, Fa-Li; Wei, Chao-Shuai; Wang, Ying-Hui	Natural component geniposide enhances survival rate of crayfish <i>Procambarus clarkii</i> infected with white spot syndrome virus	10.1016/j.fsi.2022.05.037	Fish & Shellfish Immunology		126	days	survival
VIHXEEAD	2012	Day, Shandra R.; Moore, Christopher M.; Kundzins, John R.; Sifri, Costi D.	Community-associated and healthcare-associated methicillin-resistant Staphylococcus aureus virulence toward Caenorhabditis elegans compared	10.4161/viru.22120	Virulence	7	3	hours	survival	Post hoc addition
VJNPUQFA	2020	Kloock, Anke; Bonsall, Michael B.; King, Kayla C.	Evolution and maintenance of microbe-mediated protection under occasional pathogen infection	10.1002/ece3.6555	Ecology and Evolution	16	10	hours	survival
X77QPVLL	2020	Chen, Yi-Wei; Ton-That, Hung	Corynebacterium diphtheriae virulence analyses using a Caenorhabditis elegans model	10.1002/cpmc.109	Current protocols in microbiology	1	58	days	survival
XBMKV3IW	2007	Paulander, Wilhelm; Pennhag, Alexandra; Andersson, Dan I.; Maisnier-Patin, Sophie	Caenorhabditis elegans as a Model To Determine Fitness of Antibiotic-Resistant Salmonella enterica Serovar Typhimurium	10.1128/AAC.00615-06	Antimicrobial Agents and Chemotherapy	2	51	days	survival
XRRJ7I7Z	2011	Mulcahy, Heidi; Sibley, Christopher D.; Surette, Michael G.; Lewenza, Shawn	Drosophila melanogaster as an Animal Model for the Study of Pseudomonas aeruginosa Biofilm Infections In Vivo	10.1371/journal.ppat.1002299	PLOS Pathogens	10	7	days	survival
XTJW7BAXA	2008	Lutter, Erika I.; Faria, Monica M. P.; Rabin, Harvey R.; Storey, Douglas G.	Pseudomonas aeruginosa Cystic Fibrosis Isolates from Individual Patients Demonstrate a Range of Levels of Lethality in Two Drosophila melanogaster Infection Models	10.1128/iai.01165-07	Infection and Immunity	5	76	days	survival	Post hoc addition
XTJW7BAXB	2008	Lutter, Erika I.; Faria, Monica M. P.; Rabin, Harvey R.; Storey, Douglas G.	Pseudomonas aeruginosa Cystic Fibrosis Isolates from Individual Patients Demonstrate a Range of Levels of Lethality in Two Drosophila melanogaster Infection Models	10.1128/iai.01165-07	Infection and Immunity	5	76	hours	survival	Post hoc addition
YBV4EBWM	2022	Andrade, Mariana; Oliveira, Ketlyn; Morais, Catarina; Abrantes, Patrícia; Pomba, Constança; Rosato, Adriana E.; Couto, Isabel; Costa, Sofia Santos	Virulence Potential of Biofilm-Producing Staphylococcus pseudintermedius, Staphylococcus aureus and Staphylococcus coagulans Causing Skin Infections in Companion Animals	10.3390/antibiotics11101339	Antibiotics	10	11	days	survival
YLS4M9LW	2019	Su, Wanzhen; Liu, Jialin; Bai, Peng; Ma, Baocang; Liu, Wei	Pathogenic fungi-induced susceptibility is mitigated by mutual Lactobacillus plantarum in the Drosophila melanogaster model	10.1186/s12866-019-1686-1	BMC Microbiology	1	19	days	survival
YW5RIC2A	2010	Vergunst, Annette C.; Meijer, Annemarie H.; Renshaw, Stephen A.; O'Callaghan, David	Burkholderia cenocepacia Creates an Intramacrophage Replication Niche in Zebrafish Embryos, Followed by Bacterial Dissemination and Establishment of Systemic Infection	10.1128/IAI.00743-09	Infection and Immunity	4	78	hours	survival	Post hoc addition
ZCAWUV8Y	2010	Becker, Jeffrey M.; Kauffman, Sarah J.; Hauser, Melinda; Huang, Liyin; Lin, Molly; Sillaots, Susan; Jiang, Bo; Xu, Deming; Roemer, Terry	Pathway analysis of <i>Candida albicans</i> survival and virulence determinants in a murine infection model	10.1073/pnas.1009845107	Proceedings of the National Academy of Sciences	51	107	days	survival
ZLW7PCRF	2020	Szentiványi, Tamara; Estók, Péter; Pigeault, Romain; Christe, Philippe; Glaizot, Olivier	Effects of fungal infection on the survival of parasitic bat flies	10.1186/s13071-020-3895-8	Parasites & Vectors	23	13	hours	survival
ZTZLQNEE	2003	Geisbert, Thomas W.; Hensley, Lisa E.; Jahrling, Peter B.; Larsen, Tom; Geisbert, Joan B.; Paragas, Jason; Young, Howard A.; Fredeking, Terry M.; Rote, William E.; Vlasuk, George P.	Treatment of Ebola virus infection with a recombinant inhibitor of factor VIIa/tissue factor: a study in rhesus monkeys	10.1016/S0140-6736(03)15012-X	The Lancet	9400	362	days	survival
