# Supplementary material for: Risk of death during acute infection is accelerating across diverse host-pathogen systems and consistent with multiple models of host-pathogen interaction
Source: mSphere. 2025 Apr 28;10(5):e00953-24. doi: 10.1128/msphere.00953-24 (PMC12108055; doi:10.1128/msphere.00953-24)
Supplement: Table S3 — Attributes, AIC scores, and parameters. [file msphere.00953-24-s0003.csv]

Key	Dataset	Host_taxa	Pathogen_taxa	Coarse_Host	Coarse_Pathogen	Num_Obs	Data	Num_Host	Host	Pathogen		constant_AICc	constant_lambda	gompertz_AICc	survival_a	gompertz_b	weibull_AICc	weibull_lambda	weibull_k	loglogistic_AICc	loglogistic_alpha	loglogistic_beta	gamma_AICc	gamma_alpha	gamma_beta	gamma_gamma	deltaCG
2DRM7FWM	2DRM7FWM.csv	Mice	Gram-negative bacteria	Vertebrates	Bacterial	6	raw	5	Mus_musculus	Salmonella_enterica		-0.353603706	1.707400497	1.268682445	0.606968958	2.818811869	4.378868933	0.595438608	1.900319313	7.298982004	0.480968246	2.872527636	33.00950704	2.421081804	0.921042567	1.377431808	-1.622286151
2DVV3DN4	2DVV3DN4_1.csv	Mice	DNA virus	Vertebrates	Viral	6	probability	15	Mus_musculus	Human_alphaherpesvirus_1		4.180966749	1.741419249	-2.818858753	0.09871075	6.538190474	-2.283873614	0.636180399	4.184066878	0.129438507	0.573199013	6.558630016	27.2928756	1.3525135	0.686631552	3.465795326	6.999825502
2DVV3DN4	2DVV3DN4_2.csv	Mice	DNA virus	Vertebrates	Viral	6	probability	15	Mus_musculus	Human_alphaherpesvirus_1		8.836813645	1.871490966	-6.891911161	2.12E-06	27.62470747	-6.892762445	0.592434723	15.0676897	-12.68154127	0.572168886	16.9563269	NA	NA	NA	NA	15.72872481
2JL6JPJI	2JL6JPJI_1.csv	Fish	Protozoan parasite	Vertebrates	Eukaryotic	14	raw	44	Oncorhynchus_mykiss	Ichthyophthirius_multifiliis		-7.18511508	1.675674798	-44.98984751	0.361603957	4.313337616	-60.46739695	0.57650372	2.5332895	-47.48727289	0.4815455	3.839766579	-56.42367459	1.00164394	0.576973094	2.529359258	37.80473243
2JL6JPJI	2JL6JPJI_2.csv	Fish	Protozoan parasite	Vertebrates	Eukaryotic	15	raw	44	Oncorhynchus_mykiss	Ichthyophthirius_multifiliis		-2.910368949	1.328953687	-44.59434274	0.180836146	4.861286874	-51.11343346	0.668748222	3.09056661	-41.63633094	0.574942807	4.517678294	-47.93729007	1.102951718	0.693715854	2.882838811	41.68397379
2RIUMKJR	2RIUMKJR.csv	Drosophila sp.	Gram-negative bacteria	Invertebrates	Bacterial	6	raw	51	Drosophila_melanogaster	Burkholderia_thailandensis		5.57115072	1.693665155	-9.763233047	9.34E-05	17.49437196	-10.76225937	0.693055554	12.16828135	-12.89513891	0.669902457	20.37969914	19.30104222	2894.649206	1.32853762	6.139830774	15.33438377
2TEFS36B	2TEFS36B_1.csv	Other invertebrates	Gram-positive bacteria	Invertebrates	Bacterial	15	probability	20	Daphnia_magna	Pasteuria_ramosa		-2.028005862	1.559130998	-47.52580209	0.072554348	7.268657783	-40.40789489	0.630491771	4.59299708	-35.12311758	0.578950813	7.636739893	-39.82327434	3.876962881	0.833603106	2.971059271	45.49779623
2TEFS36B	2TEFS36B_2.csv	Other invertebrates	Gram-positive bacteria	Invertebrates	Bacterial	27	probability	20	Daphnia_magna	Pasteuria_ramosa		-30.35227048	1.967253138	-115.9934603	0.580665144	4.758015859	-139.3795038	0.456193471	2.24207325	-103.6786403	0.375799296	3.22131449	-136.756287	562.7341617	7.269795198	1.151341348	85.64118979
2WHSRREX	2WHSRREX.csv	Other mammals	RNA virus	Vertebrates	Viral	20	probability	28	Macaca_fascicularis	Marburgvirus		6.162596977	1.163797156	-38.86861714	0.000351506	13.28119291	-40.63868593	0.792351045	10.25498846	-44.14985632	0.759538013	15.54156597	-38.39320462	0.948078785	0.787183313	10.85228391	45.03121411
2ZR3YCWG	2ZR3YCWG_1.csv	Nematodes	Gram-negative bacteria	Invertebrates	Bacterial	10	raw	50	Caenorhabditis_elegans	Pseudomonas_aeruginosa		1.482735701	1.403950209	-27.80911216	0.160197582	5.260493987	-31.54186459	0.655244584	3.236028405	-24.6811746	0.566437886	4.850964864	-25.73845732	1.074287326	0.672716461	3.062571088	29.29184786
2ZR3YCWG	2ZR3YCWG_2.csv	Nematodes	Gram-negative bacteria	Invertebrates	Bacterial	9	raw	50	Caenorhabditis_elegans	Salmonella_enterica		-3.535776273	1.439775102	-32.26770858	0.326440555	3.75369711	-20.82939883	0.656362117	2.478209876	-13.15810456	0.551014172	3.642418934	-18.0253142	2.487437639	0.926813078	1.785509621	28.7319323
2ZR3YCWG	2ZR3YCWG_3.csv	Nematodes	Gram-negative bacteria	Invertebrates	Bacterial	6	raw	50	Caenorhabditis_elegans	Serratia_marcescens		2.795473468	1.68010546	-12.59231187	0.317128706	4.328061846	-12.84370578	0.602514603	2.629029723	-2.856175435	0.506303319	4.051749755	13.58798862	1.394137394	0.688018274	2.186524212	15.38778534
3D39X359	3D39X359_1.csv	Fish	RNA virus	Vertebrates	Viral	9	probability	55	Oncorhynchus_mykiss	Salmonid_novirhabdovirus		5.224203726	1.820950747	-21.10445791	0.006974976	16.46215186	-22.02196873	0.472866046	6.820707454	-32.59174358	0.448397142	7.76528542	-14.80914621	36323.58425	2.19231346	3.42470466	26.32866164
3D39X359	3D39X359_2.csv	Fish	RNA virus	Vertebrates	Viral	10	probability	55	Oncorhynchus_mykiss	Salmonid_novirhabdovirus		-0.595876792	1.877029131	-16.08456612	0.279970503	5.199543351	-20.41811658	0.556740202	2.991108503	-26.26631709	0.473321083	4.767477946	-15.63578394	0.932280442	0.53707297	3.286624455	15.48868933
3D39X359	3D39X359_3.csv	Fish	RNA virus	Vertebrates	Viral	11	probability	55	Oncorhynchus_mykiss	Salmonid_novirhabdovirus		-0.506535249	3.216841682	-11.26224433	0.385290354	10.1018903	-14.57484815	0.321719523	3.157177938	-20.79499275	0.273398034	5.41709585	-9.330090929	450358.856	19.8938022	1.578534563	10.75570908
3D39X359	3D39X359_4.csv	Fish	RNA virus	Vertebrates	Viral	14	probability	55	Oncorhynchus_mykiss	Salmonid_novirhabdovirus		-6.029205854	2.844396966	-27.39130299	0.433764175	7.765026806	-34.58291012	0.370487397	2.848971202	-44.29374836	0.313907356	4.382333571	-30.51788536	219775.1225	27.69846433	1.425897439	21.36209714
3D39X359	3D39X359_5.csv	Fish	RNA virus	Vertebrates	Viral	14	probability	55	Oncorhynchus_mykiss	Salmonid_novirhabdovirus		-14.81375324	2.996746763	-38.80402354	0.699141949	5.899230517	-44.23222658	0.374085031	2.484140065	-44.68437136	0.317136541	3.995536613	-40.15786208	19759.01626	19.82968463	1.246650442	23.9902703
3D39X359	3D39X359_6.csv	Fish	RNA virus	Vertebrates	Viral	22	probability	55	Oncorhynchus_mykiss	Salmonid_novirhabdovirus		-18.48412429	1.909065234	-87.49203275	0.437743923	4.683921275	-89.96109916	0.515862005	2.419853212	-67.34076422	0.431060667	3.632912709	-89.63398687	4.26300679	0.894128248	1.593066527	69.00790846
3R5CQ6F8	3R5CQ6F8.csv	Fish	RNA virus	Vertebrates	Viral	31	raw	25	Paralichthys_olivaceus	Novirhabdovirus_piscine		-32.4470619	3.731303725	-101.3090342	0.601968928	9.660132577	-112.339783	0.285453707	2.714994696	-105.7893309	0.239742087	4.133373738	-109.7046742	0.988546077	0.28389978	2.744128179	68.86197233
3X7F3DH4	3X7F3DH4.csv	Fish	RNA virus	Vertebrates	Viral	12	raw	5	Acanthopagrus_schlegeli	Hirame_novirhabdovirus		2.866502269	1.042433344	-18.39544913	0.07116624	5.93155967	-21.91073553	0.737887723	3.96645747	-23.01345914	0.654730007	5.756523002	-17.5932188	0.926619235	0.717879912	4.317311825	21.2619514
4DL6XEZ8	4DL6XEZ8_1.csv	Mice	Gram-negative bacteria	Vertebrates	Bacterial	5	probability	8	Mus_musculus	Klebsiella_aerogenes		-9.767615591	3.660033423	-4.684605471	2.635137485	1.549399093	-0.326080121	0.294328656	1.331520963	6.17809564	0.230393414	2.60761088	Inf	1.424809927	0.389439046	1.026784241	-5.08301012
4SCACQZH	4SCACQZH_1.csv	Mice	Gram-positive bacteria	Vertebrates	Bacterial	13	raw	20	Mus_musculus	Paeniclostridium_sordellii		2.826456475	0.567929168	-31.96703869	0.002917721	8.942911376	-30.61098959	0.894067712	7.424167275	-26.05633654	0.841633288	10.27037618	-27.76321339	1.796342563	0.963702827	5.896662835	34.79349516
4SCACQZH	4SCACQZH_2.csv	Mice	Gram-positive bacteria	Vertebrates	Bacterial	16	raw	20	Mus_musculus	Paeniclostridium_sordellii		0.275499948	0.58318295	-66.24539177	0.007959178	8.779647482	-76.88514274	0.793183219	5.954409722	-67.86048643	0.727870068	8.276177177	-73.16327592	171049.5512	5.980345089	2.983253646	66.52089171
53R259IA	53R259IA.csv	Mice	RNA virus	Vertebrates	Viral	6	probability	10	Mus_musculus	Porcine_encephalomyocarditis		6.080995929	1.158019415	-10.91547204	0.070168374	5.705386509	-8.051508962	0.762366293	4.104699318	-0.713954378	0.681720767	5.96859174	19.2904538	1.602279679	0.855237648	3.286946561	16.99646797
575DA7SF	575DA7SF_3.csv	Mice	Protozoan parasite	Vertebrates	Eukaryotic	9	probability	26	Mus_musculus	Neospora_caninum		-4.857907903	1.489534483	-7.412060655	0.20765439	3.911698575	-4.406873799	0.767642518	3.839514512	-3.377494679	0.693226303	6.265869979	1.975912478	3.724911935	1.089985115	2.27016163	2.554152752
575DA7SF	575DA7SF_4.csv	Mice	Protozoan parasite	Vertebrates	Eukaryotic	9	probability	26	Mus_musculus	Neospora_caninum		-5.46879424	1.483837449	-8.186503565	0.233645025	3.729696505	-4.978290483	0.761451169	3.591886978	-3.922333018	0.683783922	5.888795448	1.333455095	3.69960142	1.1059718	2.124091381	2.717709325
575DA7SF	575DA7SF_5.csv	Mice	Protozoan parasite	Vertebrates	Eukaryotic	7	probability	26	Mus_musculus	Neospora_caninum		-8.891954534	3.897048202	-3.134787916	2.920471657	1.711835528	-2.688949164	0.258896656	1.157241651	-1.434292139	0.169382785	1.682057188	11.03142962	1.470487327	0.363860323	0.961263948	-5.757166618
575DA7SF	575DA7SF_6.csv	Mice	Protozoan parasite	Vertebrates	Eukaryotic	7	probability	26	Mus_musculus	Neospora_caninum		-9.570935084	3.888857607	-4.119766629	2.878244251	1.785928402	-3.592583078	0.259443667	1.169241426	-2.172079199	0.170576743	1.703529034	10.08012877	1.503551988	0.369882365	0.963067617	-5.451168455
59BLIYRR	59BLIYRR.csv	Moth larvae	Gram-negative bacteria	Invertebrates	Bacterial	20	probability	71	Galleria_mellonella	Pseudomonas_aeruginosa		0.93078034	1.854911133	-94.95963771	0.048392424	9.854332541	-91.94995094	0.536687007	4.942591711	-73.87524321	0.492971819	7.86119398	-93.84452526	8.610218422	0.801089713	3.003491055	95.89041805
59XSYFHS	59XSYFHS.csv	Mice	Protozoan parasite	Vertebrates	Eukaryotic	28	raw	10	Mus_musculus	Leishmania_donovani		0.858424676	1.393123138	-43.32805868	0.116201838	6.995223196	-47.92878824	0.576456693	3.798620215	-51.70865691	0.503805414	5.782572736	-45.6765052	0.943989291	0.563680063	4.031039126	44.18648335
5NVSCRNB	5NVSCRNB_1.csv	Mice	RNA virus	Vertebrates	Viral	5	probability	22	Mus_musculus	Orthohantavirus_hantanense		7.943493104	1.293764125	18.92033279	0.008382595	7.993890534	18.60095734	0.854252582	7.039024234	17.57807384	0.806075186	13.05961162	Inf	0.928125786	0.841177111	8.098707415	-10.97683969
5NVSCRNB	5NVSCRNB_2.csv	Mice	RNA virus	Vertebrates	Viral	5	probability	22	Mus_musculus	Orthohantavirus_hantanense		7.938557685	1.29543474	18.972738	0.008602253	7.972896789	18.65840706	0.85293128	7.012485331	17.64794415	0.804691176	13.04130208	Inf	0.928976395	0.840023556	8.049806074	-11.03418032
72SE5ARY	72SE5ARY_1.csv	Other insects	Fungi	Invertebrates	Eukaryotic	21	raw	10	Camnula_pellucida	Entomophaga_grylli		-57.7004114	9.518034197	-60.27564664	11.80134718	-2.342454091	-71.59438216	0.088372061	0.68669182	-58.02050999	0.052212042	1.281674277	NA	NA	NA	NA	2.575235237
72SE5ARY	72SE5ARY_2.csv	Other insects	Fungi	Invertebrates	Eukaryotic	21	raw	20	Camnula_pellucida	Entomophaga_grylli		-61.68183043	10.66539885	-77.99813847	14.19117086	-3.718741478	-111.7458672	0.073758092	0.590711742	-86.07485067	0.045944136	1.202565002	NA	NA	NA	NA	16.31630803
79KTQG42	79KTQG42_1.csv	Moth larvae	Gram-positive bacteria	Invertebrates	Bacterial	6	probability	15	Galleria_mellonella	Staphylococcus_aureus		-18.00675688	4.645330163	-11.082396	3.830757548	1.186011702	-12.36368236	0.227553139	1.244352136	-14.44161295	0.179425501	2.542558878	17.6392241	217363.297	4399.029305	0.622709605	-6.924360883
7BHF4LIC	7BHF4LIC_1.csv	Fish	Gram-positive bacteria	Vertebrates	Bacterial	42	raw	80	Oncorhynchus_tshawytscha	Renibacterium_salmoninarum		-31.64158694	2.262984619	-136.4431764	0.364786163	6.6807798	-173.7797078	0.436655769	2.731554915	-218.3149423	0.371982917	4.220230531	-171.2038339	89929.57592	28.23393774	1.368503706	104.8015894
7BHF4LIC	7BHF4LIC_2.csv	Fish	Gram-positive bacteria	Vertebrates	Bacterial	43	raw	80	Oncorhynchus_tshawytscha	Renibacterium_salmoninarum		-28.69355317	1.656034299	-161.2335981	0.299953524	4.906961475	-240.683121	0.568822199	2.740585286	-203.7424738	0.483016754	4.154050984	-250.0636817	0.947394777	0.554130321	2.91476694	132.5400449
7BHF4LIC	7BHF4LIC_3.csv	Fish	Gram-positive bacteria	Vertebrates	Bacterial	69	raw	80	Oncorhynchus_tshawytscha	Renibacterium_salmoninarum		-68.57245277	2.264736054	-214.1746439	0.527246905	5.483419575	-289.54023	0.435287681	2.406479176	-443.7385707	0.362423857	3.729687568	-287.0304343	198626.1891	68.91261693	1.204672189	145.6021912
7CJPGPP9	7CJPGPP9_1.csv	Other invertebrates	DNA virus	Invertebrates	Viral	13	raw	20	Penaeus_vannamei	White_spot_syndrome_virus		-2.101210593	1.587846921	-40.31155913	0.178615448	5.817987306	-44.09271164	0.594531758	3.254442829	-39.98257911	0.518772918	5.064313958	-40.09646903	57.59761391	1.94678399	1.76069443	38.21034853
7CJPGPP9	7CJPGPP9_2.csv	Other invertebrates	DNA virus	Invertebrates	Viral	13	raw	20	Penaeus_vannamei	White_spot_syndrome_virus		-1.521007807	1.56688145	-43.72332507	0.181700486	5.677701664	-50.90605172	0.600117998	3.187959931	-39.09111915	0.519558357	4.796719701	-46.94806557	1.075793588	0.616348107	3.016342052	42.20231727
83ZYKHKT	83ZYKHKT.csv	Moth larvae	Gram-positive bacteria	Invertebrates	Bacterial	7	probability	10	Galleria_mellonella	Streptococcus_pyogenes		-5.109193859	5.581160666	0.516536577	3.495233399	3.47843408	0.831969329	0.193078144	1.375655327	1.668618014	0.143755366	2.25892225	14.65886494	1.601072321	0.273384172	1.057511054	-5.625730436
8C5XBCN2A	8C5XBCN2A.csv	Fish	Gram-negative bacteria	Vertebrates	Bacterial	8	raw	6	Danio_rerio	Pseudomonas_aeruginosa		-1.031755286	1.603286053	-27.31876586	0.28627009	4.497047338	-21.60539111	0.61024323	2.684643094	-12.40524323	0.515283855	3.975570013	-16.09124365	1.817137282	0.758173114	2.078708492	26.28701058
8C5XBCN2B	8C5XBCN2B.csv	Fish	Gram-positive bacteria	Vertebrates	Bacterial	8	raw	6	Danio_rerio	Pseudomonas_aeruginosa		-1.031755286	1.603286053	-27.31876586	0.28627009	4.497047338	-21.60539111	0.61024323	2.684643094	-12.40524323	0.515283855	3.975570013	-16.09124365	1.817137282	0.758173114	2.078708492	26.28701058
8VX95356	8VX95356.csv	Fish	Gram-positive bacteria	Vertebrates	Bacterial	16	probability	6	Oreochromis_niloticus	Staphylococcus_aureus		-43.1639143	3.079747053	-42.32857861	2.672593376	0.616602438	-40.31353538	0.326909855	1.038815867	-29.90035174	0.214786799	1.599619117	-40.45020336	1.851121613	0.589057367	0.778896414	-0.835335688
8WWUNHQ2	8WWUNHQ2.csv	Mice	Fungi	Vertebrates	Eukaryotic	8	probability	18	Mus_musculus	Aspergillus_flavus		-16.36214796	2.185593452	-27.29497561	1.410074423	1.469379666	-23.70085302	0.469616041	1.375270188	-15.14049106	0.341351614	2.085171789	-16.57005086	1.526742107	0.642826255	1.095655134	10.93282765
9HB7IP4W	9HB7IP4W_1.csv	Other insects	Fungi	Invertebrates	Eukaryotic	25	raw	35	Anopheles_arabiensis	Beauveria_bassiana		-68.66834837	2.611050607	-89.50980757	1.873184973	1.311792299	-102.9438659	0.393252614	1.335771574	-104.3953355	0.284643047	2.124741619	-102.9893747	0.938690103	0.369216201	1.455851125	20.8414592
9HB7IP4W	9HB7IP4W_10.csv	Other insects	Fungi	Invertebrates	Eukaryotic	22	raw	35	Anopheles_arabiensis	Beauveria_bassiana		-16.45318824	1.670617336	-90.71953329	0.387302842	4.110530873	-100.588413	0.579215772	2.436187311	-69.38049838	0.480842029	3.625586117	-103.610917	1.252603769	0.639778305	2.12255866	74.26634505
9HB7IP4W	9HB7IP4W_2.csv	Other insects	Fungi	Invertebrates	Eukaryotic	14	raw	35	Anopheles_arabiensis	Beauveria_bassiana		-9.266485695	1.652508229	-59.96187598	0.382135877	4.08173293	-58.68065328	0.586641388	2.458417809	-40.35004988	0.49186145	3.777319424	-61.60957966	3.548495099	0.946741627	1.656100827	50.69539029
9HB7IP4W	9HB7IP4W_3.csv	Other insects	Fungi	Invertebrates	Eukaryotic	28	raw	35	Anopheles_arabiensis	Beauveria_bassiana		-39.32892303	1.702401999	-89.40109187	0.713841598	2.666565393	-116.7697196	0.562753475	1.882615416	-115.6778874	0.444829682	2.815026497	-116.582259	0.93716474	0.53784427	2.025635493	50.07216884
9HB7IP4W	9HB7IP4W_4.csv	Other insects	Fungi	Invertebrates	Eukaryotic	28	raw	35	Anopheles_arabiensis	Beauveria_bassiana		-56.63586998	1.802242099	-99.16923185	0.979328365	1.852395875	-92.25332664	0.5526052	1.509075797	-75.83180183	0.410287796	2.158148643	-93.46160041	1.428720148	0.702039442	1.257554234	42.53336188
9HB7IP4W	9HB7IP4W_5.csv	Other insects	Fungi	Invertebrates	Eukaryotic	21	raw	35	Anopheles_arabiensis	Beauveria_bassiana		-18.5696111	1.990764541	-67.87848471	0.497868159	4.481848983	-92.0961182	0.501040252	2.332845883	-93.30221521	0.414319655	3.628084194	-96.30695654	0.932410568	0.480552107	2.567761397	49.30887361
9HB7IP4W	9HB7IP4W_6.csv	Other insects	Fungi	Invertebrates	Eukaryotic	28	raw	35	Anopheles_arabiensis	Beauveria_bassiana		-10.31730838	1.152939528	-98.66165112	0.124031377	5.240043811	-111.9498304	0.707669751	3.48085998	-104.25962	0.622576074	5.21867681	-109.5192749	191.5673392	3.057251337	1.820207243	88.34434274
9HB7IP4W	9HB7IP4W_7.csv	Other insects	Fungi	Invertebrates	Eukaryotic	13	raw	35	Anopheles_arabiensis	Beauveria_bassiana		-5.306996067	2.114525523	-35.07860028	0.274890702	6.766420444	-47.23848159	0.473249201	2.925134624	-75.50146002	0.406674796	4.534715345	-42.86146019	151769.2206	27.82294718	1.464621876	29.77160421
9HB7IP4W	9HB7IP4W_8.csv	Other insects	Fungi	Invertebrates	Eukaryotic	19	raw	35	Anopheles_arabiensis	Beauveria_bassiana		-18.47769359	2.098282635	-62.0408382	0.616781534	4.037146549	-84.76175221	0.484444669	2.181910335	-76.96462176	0.393903516	3.399447398	-83.15467513	0.954852048	0.470844264	2.305784523	43.5631446
9HB7IP4W	9HB7IP4W_9.csv	Other insects	Fungi	Invertebrates	Eukaryotic	11	raw	35	Anopheles_arabiensis	Beauveria_bassiana		-5.757847271	1.848736233	-38.50385453	0.411925612	4.478863892	-45.71169405	0.539117795	2.459194378	-32.38942681	0.452163101	3.844288524	-41.7560014	19.13090993	1.650627852	1.405891265	32.74600726
9ZDIQQFT	9ZDIQQFT.csv	Mice	RNA virus	Vertebrates	Viral	6	probability	6	Mus_musculus	Orthobunyavirus_jamestownense		7.508078289	1.535807237	-2.684038762	0.009483132	10.76481117	-5.758638415	0.651265194	6.524848455	-16.57328335	0.607056204	9.875907031	23.29069761	0.961249507	0.646416128	6.737155899	10.19211705
A7LJPBWL	A7LJPBWL_1.csv	Seedlings	Gram-negative bacteria	Plants	Bacterial	23	raw	22	Cucurbita_pepo	Ervinia_tracheiphila		0.434683374	1.209688177	-64.92292091	0.057462468	7.064344724	-75.51087292	0.676860547	4.242998432	-78.84095564	0.607306237	6.346592088	-72.50334562	100595.5269	10.17705137	2.125709214	65.35760428
ASXFW6GM	ASXFW6GM_1.csv	Mice	Protozoan parasite	Vertebrates	Eukaryotic	6	probability	24	Mus_musculus	Neospora_caninum		3.798351263	1.922183779	-14.82436753	0.047121147	14.2245288	-11.50359129	0.399722342	5.272386457	-5.742690507	0.36833704	7.182382079	15.97422451	1.92918359	0.449048997	4.075404075	18.62271879
ASXFW6GM	ASXFW6GM_2.csv	Mice	Protozoan parasite	Vertebrates	Eukaryotic	5	probability	18	Mus_musculus	Neospora_caninum		1.872358696	3.749863792	-319.7128845	3.28E-05	46.24352279	-317.2853454	0.306083265	14.13147951	-85.51023755	0.298198988	22.37380186	NA	NA	NA	NA	321.5852432
ASXFW6GM	ASXFW6GM_3.csv	Mice	Protozoan parasite	Vertebrates	Eukaryotic	12	probability	8	Mus_musculus	Neospora_caninum		-13.94487673	1.941065794	-11.99989845	1.260615916	1.271985624	-10.35316919	0.518334956	1.060947427	-7.405823145	0.333040815	1.381490718	-7.023936845	2.157986989	1.001593973	0.823803301	-1.944978283
ASXFW6GM	ASXFW6GM_4.csv	Mice	Protozoan parasite	Vertebrates	Eukaryotic	7	probability	9	Mus_musculus	Neospora_caninum		-1.777584456	10.42354564	-0.349844084	14.47595891	-6.739615458	-3.366625351	0.106017372	0.37410165	-2.714893627	0.044935607	0.685047179	10.47553151	1.489706929	0.316901748	0.285807656	-1.427740372
BDDUPN58	BDDUPN58.csv	Other mammals	Gram-positive bacteria	Vertebrates	Bacterial	5	probability	12	Oryctolagus_cuniculus	Bacillus_anthracis		3.843418941	1.815282897	2.313599852	0.403506168	3.803580856	9.349178746	0.600945509	2.508169554	15.0388434	0.502601642	3.848737417	Inf	1.79615987	0.758611088	1.897125006	1.529819088
BQIQ3YT9	BQIQ3YT9.csv	Moth larvae	Gram-negative bacteria	Invertebrates	Bacterial	11	raw	24	Galleria_mellonella	Pseudomonas_aeruginosa		-10.74778906	2.507507343	-53.53668128	0.726919053	4.941391436	-36.42261208	0.404045995	2.1325786	-23.66724718	0.333520439	3.329986655	-38.74009646	2.559702675	0.610592459	1.527602102	42.78889222
CJGSNI9D	CJGSNI9D_1.csv	Mice	Fungi	Vertebrates	Eukaryotic	12	probability	10	Mus_musculus	Candida_albicans		6.759298472	0.425889112	-88.78550477	2.13E-08	22.69051648	-93.66049227	0.916205948	19.6440383	-55.23292967	0.895529603	26.80266848	-89.31450004	1.02514833	0.917359041	19.42442137	95.54480324
CJGSNI9D	CJGSNI9D_2.csv	Mice	Fungi	Vertebrates	Eukaryotic	25	probability	10	Mus_musculus	Candida_albicans		-3.039681759	1.490251368	-45.1441054	0.121993651	6.830500109	-55.39939923	0.587693634	3.518602081	-71.62614982	0.514717645	5.368112524	-58.21863309	0.921169378	0.568650461	3.833205052	42.10442364
CJGSNI9D	CJGSNI9D_3.csv	Mice	Fungi	Vertebrates	Eukaryotic	29	probability	10	Mus_musculus	Candida_albicans		8.803434473	1.73855658	-66.58015666	0.011870751	13.37766374	-73.88008161	0.525592143	6.159528917	-87.04183064	0.485974755	9.47879883	-71.14414999	352917.5896	4.177427364	3.082127386	75.38359113
EMZR7I8C	EMZR7I8C.csv	Mice	Fungi	Vertebrates	Eukaryotic	5	raw	10	Mus_musculus	Aspergillus_fumigatus		5.691892531	2.973226859	12.05582945	0.032341912	17.72779896	11.89658037	0.353848421	5.912636426	7.487577896	0.328291305	8.340290838	Inf	4675.971527	1.462152589	2.983581113	-6.363936917
EQGS7A8E	EQGS7A8E.csv	Mice	Gram-positive bacteria	Vertebrates	Bacterial	12	probability	30	Mus_musculus	Clostridioides_difficile		3.142537207	1.047321562	-41.2362239	0.008411456	8.304629562	-39.1800678	0.827601695	6.676264808	-30.10940328	0.778334105	10.28703697	-36.40999871	4.386581993	1.016258828	4.323611754	44.37876111
EX3PL84S	EX3PL84S_1.csv	Nematodes	Fungi	Invertebrates	Eukaryotic	6	probability	20	Caenorhabditis_elegans	Pichia_kudriavzevii		2.196026907	1.585941111	-3.0797449	0.385618959	3.76633526	-8.537679236	0.61055868	2.436267818	-5.536506702	0.50602103	3.720735542	21.45148427	0.989498722	0.607159885	2.462135919	5.275771808
EX3PL84S	EX3PL84S_3.csv	Nematodes	Fungi	Invertebrates	Eukaryotic	6	probability	20	Caenorhabditis_elegans	Candida_orthopsilosis		4.765083764	1.211445245	-2.535554375	0.158862862	4.61140173	-3.916905798	0.720201414	3.161767057	-0.702113751	0.62133196	4.638362323	25.6861746	1.167766407	0.761041684	2.858277079	7.300638139
EX3PL84S	EX3PL84S_4.csv	Nematodes	Fungi	Invertebrates	Eukaryotic	6	probability	20	Caenorhabditis_elegans	Candida_metapsilosis		4.921753578	1.199239448	-3.676460112	0.141621956	4.794881549	-5.03087349	0.724680135	3.283232754	-1.139079313	0.629351953	4.824832881	24.42400386	1.191285063	0.768800803	2.938074185	8.59821369
F99VXZNN	F99VXZNN.csv	Fish	Fungi	Vertebrates	Eukaryotic	12	raw	20	Danio_rerio	Candida_albicans		-9.22682026	1.838278474	-24.21138547	0.482312979	4.673698405	-28.55629497	0.503825504	2.351010231	-32.48695356	0.421061396	3.760084249	-25.03757065	0.929855714	0.483020743	2.619735732	14.98456521
FRAQNTF6	FRAQNTF6_1.csv	Mice	Protozoan parasite	Vertebrates	Eukaryotic	14	probability	20	Mus_musculus	Neospora_caninum		-8.901498616	2.895481188	-35.89652377	0.604197737	7.983303064	-45.82311803	0.325568815	2.612032907	-51.85281216	0.274463263	3.93945154	-41.74294436	125742.9773	29.00245835	1.308120427	26.99502515
FRAQNTF6	FRAQNTF6_2.csv	Mice	Protozoan parasite	Vertebrates	Eukaryotic	15	probability	20	Mus_musculus	Neospora_caninum		-0.639998778	2.286527366	-58.21811912	0.177875534	10.25696513	-81.93153557	0.391722185	3.718403105	-61.03398303	0.34720283	5.618395117	-77.98083885	7153.829119	4.199709627	1.873443718	57.57812034
FRAQNTF6	FRAQNTF6_3.csv	Mice	Protozoan parasite	Vertebrates	Eukaryotic	17	probability	20	Mus_musculus	Neospora_caninum		-0.388935666	2.069689147	-50.19769211	0.127195135	9.415680052	-67.12611783	0.454374885	3.864361941	-90.8701971	0.403846633	5.809657215	-63.53032881	95358.22733	8.791553041	1.935806644	49.80875645
FRAQNTF6	FRAQNTF6_4.csv	Mice	Protozoan parasite	Vertebrates	Eukaryotic	16	probability	20	Mus_musculus	Neospora_caninum		-3.709889315	2.279841058	-67.95185038	0.169070757	9.924034544	-78.44948588	0.406931404	3.751678114	-62.6632226	0.36106286	5.52623037	-74.88798373	682.3540936	2.244993371	1.921948213	64.24196107
FTYRZ259	FTYRZ259.csv	Fish	Fungi	Vertebrates	Eukaryotic	22	raw	10	Oreochromis_niloticus	Saprolegnia_parasitica		-14.36450589	0.913201065	-63.63542391	0.134269491	4.266080498	-56.43468051	0.809035274	3.032114313	-47.90113707	0.701965729	3.99660652	-57.25812108	2.114809068	1.010904151	2.345422965	49.27091802
G9FYXDG9	G9FYXDG9_1.csv	Other insects	Fungi	Invertebrates	Eukaryotic	6	raw	10	Meccus_pallidipennis	Metarhizium_anisopliae		3.147132489	1.505025011	2.810976932	0.204023012	4.413485019	1.150396354	0.695249575	3.311487347	-0.732796085	0.612501168	5.516937395	30.67350177	0.92225527	0.671746035	3.795201559	0.336155557
GB5SCAXN	GB5SCAXN.csv	Avian	RNA virus	Vertebrates	Viral	5	probability	20	Gallus_gallus	Alphainfluenzavirus_influenzae		2.089615205	2.429055526	13.11633006	0.160731395	9.057804063	13.08760633	0.443240371	3.976958433	10.39588885	0.399758121	5.523061883	Inf	0.970118714	0.439902777	3.9825455	-11.02671485
GF3VR72W	GF3VR72W_1.csv	Mice	Fungi	Vertebrates	Eukaryotic	6	raw	10	Mus_musculus	Aspergillus_fumigatus		6.703005734	1.067759649	-3.210018229	0.042515911	6.275925379	0.876803188	0.789328085	4.638801831	4.93443583	0.719124281	6.789409598	28.69619644	2.563535341	0.952650137	3.360977109	9.913023963
GHEVMR39	GHEVMR39_1.csv	Nematodes	Gram-positive bacteria	Invertebrates	Bacterial	5	raw	60	Caenorhabditis_elegans	Corynebacterium_striatum		5.560568642	2.603037693	-9.707608559	0.255480982	8.332195583	-10.60501083	0.405472818	3.171225716	-5.748761153	0.338998953	4.707755507	Inf	0.966206013	0.398958285	3.263088107	15.2681772
GHEVMR39	GHEVMR39_2.csv	Nematodes	Gram-positive bacteria	Invertebrates	Bacterial	5	raw	60	Caenorhabditis_elegans	Corynebacterium_striatum		1.486258603	2.503455038	3.298449115	0.758424571	4.350995246	-11.71208193	0.426084511	2.065025452	5.323351072	0.339013997	3.239038345	Inf	0.972626591	0.418658159	2.129222976	-1.812190513
GQT9PNFD	GQT9PNFD.csv	Other invertebrates	DNA virus	Invertebrates	Viral	11	raw	10	Macrobrachium_nipponense	White_spot_syndrome_virus		-13.73923272	1.66343995	-12.95763834	1.103567835	1.237219597	-13.34079399	0.590204683	1.361736484	-13.16930388	0.425280789	1.927119277	-8.10405865	1.012066587	0.596206014	1.349480125	-0.781594384
GVMR7BGI	GVMR7BGI_1.csv	Nematodes	Gram-negative bacteria	Invertebrates	Bacterial	16	raw	15	Caenorhabditis_elegans	Salmonella_enterica		-25.46265828	2.096354953	-52.49666062	1.017862899	2.306690505	-45.68797091	0.492787602	1.630265008	-35.67269087	0.373618229	2.480302752	-45.20476174	1.691673659	0.681387453	1.26247636	27.03400234
GVMR7BGI	GVMR7BGI_2.csv	Nematodes	Gram-negative bacteria	Invertebrates	Bacterial	14	raw	15	Caenorhabditis_elegans	Salmonella_enterica		-29.43618154	2.387518875	-40.55015997	1.522214309	1.643056545	-41.79524563	0.43243766	1.457034739	-40.98933825	0.327449194	2.455523375	-38.06061358	24.07497719	3.484662224	0.804272722	11.11397843
JFZMJT8H	JFZMJT8H_1.csv	Seedlings	Fungi	Plants	Eukaryotic	10	probability	7	Arctostaphylos_glauca	Neofusicoccum_australe		-10.5048573	1.575788335	-12.59454454	0.856301519	1.781445794	-14.4615114	0.609765816	1.609556321	-15.34122592	0.463025127	2.355904733	-8.652014484	0.921895633	0.571173242	1.751145837	2.089687243
JFZMJT8H	JFZMJT8H_2.csv	Seedlings	Fungi	Plants	Eukaryotic	8	probability	7	Arctostaphylos_glauca	Neofusicoccum_australe		3.950502717	1.491450884	-3.452534929	0.160533934	5.142318008	-4.777966577	0.665857382	3.42826387	-5.120286181	0.57935029	5.269972703	4.533104433	0.970250959	0.657965036	3.539439562	7.403037646
KJ6FH8V8	KJ6FH8V8.csv	Drosophila sp.	Fungi	Invertebrates	Eukaryotic	5	raw	30	Drosophila_suzukii	Cunninghamella_bertholletiae		-1.661411433	2.864576127	6.808984121	1.239593665	3.468223916	2.197232743	0.374230424	1.782502709	-0.743247346	0.294383594	3.03337651	Inf	44771.07542	150.5066041	0.893360365	-8.470395554
KV2D2BDL	KV2D2BDL.csv	Nematodes	Gram-negative bacteria	Invertebrates	Bacterial	10	raw	25	Caenorhabditis_elegans	Pseudomonas_aeruginosa		-6.680227017	2.180095973	-23.45505928	0.622033879	4.261831953	-29.95589253	0.468761907	2.149852603	-27.38884375	0.378649974	3.287037302	-24.34119702	0.951654737	0.454491292	2.275531579	16.77483226
MAQD6JH8	MAQD6JH8.csv	Other insects	Gram-negative bacteria	Invertebrates	Bacterial	4	raw	500	Apis_mellifera_macedonica	Pseudomonas_aeruginosa		12.76348317	1.511301924	Inf	0.213136719	4.705499048	Inf	0.655242065	2.810772336	Inf	0.55013963	3.933206626	NA	NA	NA	NA	#NAME?
MFJSTZZX	MFJSTZZX_1.csv	Fish	DNA virus	Vertebrates	Viral	30	raw	25	Silurus_glanis	Catfish_iridovirus		-16.66598591	2.192078522	-74.81225328	0.375126346	6.039530921	-94.72492734	0.458911743	2.742139781	-110.3112571	0.387232338	4.330707431	-91.999849	334656.6705	47.33202836	1.372264046	58.14626737
MFJSTZZX	MFJSTZZX_2.csv	Fish	DNA virus	Vertebrates	Viral	16	raw	25	Silurus_glanis	Catfish_iridovirus		6.579593822	1.10568623	-35.88176178	0.004927588	11.40135593	-40.32796118	0.683947272	6.467050225	-55.43626508	0.637748576	9.488432973	-36.66948969	283976.3203	4.767147931	3.234588723	42.4613556
MYHXRCTI	MYHXRCTI.csv	Mice	RNA virus	Vertebrates	Viral	6	probability	7	Mus_musculus	Orthoflavivirus_encephalitidis		9.479630904	1.104246095	-3.291281182	3.55E-07	23.75333869	-3.429995917	0.759323304	16.81205575	-12.52699217	0.741829465	20.47130314	26.49721675	0.990507041	0.759348428	16.64756741	12.77091209
N396BWST	N396BWST.csv	Mice	Gram-positive bacteria	Vertebrates	Bacterial	9	probability	20	Mus_musculus	Mycobacterium_tuberculosis		-4.98760255	1.543063383	-14.78723962	0.532940441	2.941698797	-18.33195397	0.615237047	2.075815111	-17.56470753	0.495122631	3.076837541	-11.17009787	0.970659438	0.604155478	2.136719449	9.799637068
NR4GBB9G	NR4GBB9G.csv	Other mammals	Gram-positive bacteria	Vertebrates	Bacterial	9	probability	10	Cavia_porcellus	Mycobacterium_tuberculosis		0.282033651	1.250043681	-15.05969623	0.086481763	5.206112683	-10.5508841	0.785765248	4.108310646	-7.827901021	0.736094524	8.847330043	-5.512611746	2.795622265	0.995999347	2.804382606	15.34172988
NSH3NLMI	NSH3NLMI_1.csv	Mice	RNA virus	Vertebrates	Viral	5	probability	12	Mus_musculus	Junin_mammarenavirus		6.963710416	1.328743986	3.099972193	0.000318519	11.76446737	4.397084067	0.892706456	10.61066678	10.52716748	0.860076851	17.60182852	Inf	1.467333043	0.926823757	8.336534726	3.863738223
NSH3NLMI	NSH3NLMI_2.csv	Mice	RNA virus	Vertebrates	Viral	7	probability	12	Mus_musculus	Junin_mammarenavirus		6.168160804	2.972224372	-19.7860547	0.000778631	30.15282203	-24.11559087	0.349732409	10.225044	-20.48139915	0.335363882	15.73095869	-9.975176871	10655.87562	0.862607645	5.142508625	25.9542155
P9VH9CT9	P9VH9CT9.csv	Fish	DNA virus	Vertebrates	Viral	7	probability	20	Micropterus_salmoides	Largemouth_bass_virus		0.865579052	2.723813366	-14.00432863	0.231674726	9.062827101	-10.14640397	0.402227459	3.599048846	-4.932488027	0.356247248	5.389256362	1.95687954	2.021535337	0.485819384	2.673874266	14.86990769
PAKAKM6M	PAKAKM6M.csv	Mice	Protozoan parasite	Vertebrates	Eukaryotic	7	probability	6	Mus_musculus	Neospora_caninum		2.95434302	1.186469384	-4.890161688	0.005044805	8.693769731	-4.382163906	0.854571109	7.72779023	-3.583563754	0.810388575	12.59178226	9.429421891	6.694602589	1.082030605	4.604061125	7.844504708
Q4QK99VH	Q4QK99VH_1.csv	Other mammals	Protozoan parasite	Vertebrates	Eukaryotic	9	probability	12	Bos_taurus	Trypanosoma_cruzi		-10.26224808	5.242624314	-23.08882001	2.079617511	8.14891808	-15.73220454	0.189679854	1.810403433	-10.19170338	0.149396369	2.606844785	-11.38551083	2.272001334	0.290896094	1.325313544	12.82657193
Q4QK99VH	Q4QK99VH_2.csv	Other mammals	Protozoan parasite	Vertebrates	Eukaryotic	10	probability	12	Bos_taurus	Trypanosoma_cruzi		-18.1017057	2.290907349	-14.75587765	2.023932294	0.5648168	-16.34856137	0.4171129	1.24202783	-19.8054948	0.297688709	2.037264574	-13.14860799	0.898548424	0.357767743	1.643091709	-3.345828053
Q4QK99VH	Q4QK99VH_3.csv	Other mammals	Protozoan parasite	Vertebrates	Eukaryotic	5	probability	12	Bos_taurus	Trypanosoma_cruzi		4.826900766	2.251457229	16.10771433	0.20161804	8.367813178	14.33153	0.443010899	3.806071215	10.48034034	0.396916769	6.128102109	Inf	36680.17062	6.976071454	1.907486297	-11.28081356
Q4QK99VH	Q4QK99VH_4.csv	Other mammals	Protozoan parasite	Vertebrates	Eukaryotic	9	probability	12	Bos_taurus	Trypanosoma_cruzi		-9.516199015	1.737095029	-14.29276078	0.768053591	2.092730342	-10.87940718	0.596967035	1.557375664	-7.07108967	0.436218277	2.128052091	-5.229078399	2.047838475	0.923545958	1.197048323	4.776561762
Q4QK99VH	Q4QK99VH_5.csv	Other mammals	Protozoan parasite	Vertebrates	Eukaryotic	9	probability	12	Bos_taurus	Trypanosoma_cruzi		-12.45294398	1.816340383	-8.101178425	1.555779641	0.443085906	-7.768771398	0.552114759	1.055653077	-6.472716129	0.359068161	1.532059759	-1.037311176	1.755069175	0.929504817	0.823282627	-4.351765553
Q6DYUJIS	Q6DYUJIS_1.csv	Mice	RNA virus	Vertebrates	Viral	7	raw	10	Mus_musculus	Coxsackievirus_A10		7.312710955	1.297717037	-2.63070465	0.000194885	18.2684518	-2.538434085	0.623966349	10.75244649	-3.14390169	0.590592816	12.97643663	11.37582125	11.33726876	0.765370612	6.602426265	9.943415605
Q6DYUJIS	Q6DYUJIS_2.csv	Mice	RNA virus	Vertebrates	Viral	8	raw	10	Mus_musculus	Coxsackievirus_A10		2.746662654	1.312287491	-0.931137317	0.260996629	4.101142498	-2.876618618	0.666244708	2.819411886	-4.549127188	0.565352341	4.527394188	6.039201861	0.910845056	0.632468815	3.229065095	3.677799971
QAU56BW5	QAU56BW5_1.csv	Other invertebrates	Fungi	Invertebrates	Eukaryotic	9	probability	7	Pisaster_ochraceus	Neofusicoccum_australe		-1.029063835	1.434932017	-4.158542675	0.455489178	3.074831141	-5.75729165	0.643573255	2.205920104	-6.43300058	0.525853264	3.373286679	1.254475605	0.915289813	0.608532922	2.458274009	3.12947884
QAU56BW5	QAU56BW5_2.csv	Other invertebrates	Fungi	Invertebrates	Eukaryotic	8	probability	7	Pisaster_ochraceus	Neofusicoccum_australe		5.093724902	2.069363404	-8.733367944	0.063830487	12.40298647	-9.25986112	0.421063365	4.897197562	-7.440217958	0.383119812	7.013461345	-0.006294569	1.10549367	0.431051605	4.562809766	13.82709285
QAU56BW5	QAU56BW5_3.csv	Other invertebrates	Fungi	Invertebrates	Eukaryotic	10	probability	7	Pisaster_ochraceus	Neofusicoccum_australe		1.108285856	1.744045545	-14.35871969	0.101381205	8.566329435	-14.1196701	0.516884164	3.791193471	-13.71647596	0.46116185	4.900709257	-8.413277836	1.486094272	0.568353325	3.275246176	15.46700555
QAU56BW5	QAU56BW5_4.csv	Other invertebrates	Fungi	Invertebrates	Eukaryotic	7	probability	7	Pisaster_ochraceus	Neofusicoccum_australe		5.13837614	1.83868236	-0.484996255	0.075822253	9.484633584	-0.731379579	0.50110546	4.252053362	-1.212542965	0.44376916	5.675545399	13.25068768	1.093978207	0.51364616	4.046548756	5.623372395
QAU56BW5	QAU56BW5_5.csv	Other invertebrates	Fungi	Invertebrates	Eukaryotic	7	probability	7	Pisaster_ochraceus	Neofusicoccum_australe		6.697772211	0.760611108	-3.741099937	0.022975155	6.457754005	-2.897840196	0.863312002	5.001968859	-0.749156078	0.783431795	6.709139828	10.36339876	1.64385769	0.95105657	4.117971508	10.43887215
QAU56BW5	QAU56BW5_7.csv	Other invertebrates	Fungi	Invertebrates	Eukaryotic	7	probability	7	Pisaster_ochraceus	Neofusicoccum_australe		6.485253298	1.114728864	0.988886567	0.011275412	9.256781753	-0.242674632	0.752185555	4.532806554	-2.603242755	0.67928636	7.118546236	12.4968279	0.907544098	0.72308934	5.471445318	5.496366731
QMBA8BLX	QMBA8BLX_1.csv	Fish	Protozoan parasite	Vertebrates	Eukaryotic	14	raw	36	Poecilia_reticulata	Tetrahymena_thermophila		-48.62503903	3.5642807	-45.47387366	3.468921146	0.134765901	-46.12783011	0.283318393	1.056315691	-47.80031516	0.191941271	1.771935875	-43.20243875	0.940259743	0.262656662	1.16678695	-3.151165371
QMBA8BLX	QMBA8BLX_2.csv	Fish	Protozoan parasite	Vertebrates	Eukaryotic	10	raw	36	Poecilia_reticulata	Tetrahymena_thermophila		-9.14955068	2.337446073	-36.85673477	0.737927071	3.886330208	-24.6245846	0.457110031	2.0079615	-15.36944935	0.369997023	3.146566612	-23.29277225	2.320247798	0.682004388	1.453461488	27.70718409
R75QSQFF	R75QSQFF_1.csv	Avian	Fungi	Vertebrates	Eukaryotic	9	probability	20	Gallus_gallus	Aspergillus_fumigatus		-12.05621352	4.797406722	-29.00826576	1.45145699	7.537637526	-21.9297122	0.2323451	1.979014362	-15.21913241	0.181285935	2.975344664	-17.26528377	1.815241356	0.312735643	1.529320859	16.95205224
R75QSQFF	R75QSQFF_2.csv	Avian	Fungi	Vertebrates	Eukaryotic	9	probability	20	Gallus_gallus	Aspergillus_fumigatus		-15.70953868	2.754868118	-19.25043447	1.7124588	1.967422262	-25.34172182	0.376109478	1.504576186	-32.39473299	0.28127098	2.434679403	-20.69749742	0.928640819	0.350722152	1.693138145	3.540895784
R75QSQFF	R75QSQFF_3.csv	Avian	Fungi	Vertebrates	Eukaryotic	7	probability	20	Gallus_gallus	Aspergillus_fumigatus		-9.252025329	3.037270525	-5.445096582	1.884148447	2.333635916	-5.050901325	0.338532785	1.362663267	-2.521142744	0.247767231	2.124958201	8.506455842	2.533976153	0.645151688	0.962203115	-3.806928747
R75QSQFF	R75QSQFF_4.csv	Avian	Fungi	Vertebrates	Eukaryotic	8	probability	20	Gallus_gallus	Aspergillus_fumigatus		-16.35778818	3.230420589	-17.30592683	2.191827388	1.645617144	-14.06723892	0.32703875	1.259075946	-7.936461985	0.229728922	1.978340554	-6.854563271	1.783624801	0.51914435	0.947930116	0.948138659
R75QSQFF	R75QSQFF_5.csv	Avian	Fungi	Vertebrates	Eukaryotic	8	probability	20	Gallus_gallus	Aspergillus_fumigatus		-5.592429447	2.148636735	-21.02563099	0.776351309	3.279793898	-21.65534822	0.484726398	1.937806457	-13.64859268	0.383028504	2.962231985	-13.46392284	1.221491653	0.54314561	1.697376069	15.43320155
R75QSQFF	R75QSQFF_6.csv	Avian	Fungi	Vertebrates	Eukaryotic	8	probability	20	Gallus_gallus	Aspergillus_fumigatus		-13.43379831	3.144666105	-11.61361722	2.115460428	1.763430869	-11.18910255	0.334353791	1.334589682	-8.17252103	0.242813801	2.124272514	-2.35164813	2.413663852	0.633578135	0.936359196	-1.820181093
R75QSQFF	R75QSQFF_7.csv	Avian	Fungi	Vertebrates	Eukaryotic	9	probability	20	Gallus_gallus	Aspergillus_fumigatus		-12.30270365	2.439288055	-18.22090843	1.294611457	2.385443687	-24.45414144	0.422691556	1.653408336	-28.64926773	0.326443926	2.689340879	-19.56170927	0.926003236	0.395720228	1.871724339	5.918204777
R75QSQFF	R75QSQFF_8.csv	Avian	Fungi	Vertebrates	Eukaryotic	8	probability	20	Gallus_gallus	Aspergillus_fumigatus		-0.904482687	2.021634434	-21.12171413	0.231289959	5.974499722	-20.40665251	0.543437062	3.307138035	-18.47513796	0.477824045	5.344103506	-11.9065028	11.84440873	1.10317314	1.90677028	20.21723145
RLF5AW7V	RLF5AW7V_1.csv	Nematodes	Gram-positive bacteria	Invertebrates	Bacterial	5	raw	20	Caenorhabditis_elegans	Staphylococcus_aureus		3.86198659	1.481448512	10.24876521	0.414336673	3.147474216	14.26842954	0.66192305	2.204080545	17.91093503	0.539831978	3.152631647	Inf	1.927010895	0.881880544	1.684395063	-6.386778617
RLF5AW7V	RLF5AW7V_2.csv	Nematodes	Gram-positive bacteria	Invertebrates	Bacterial	9	raw	20	Caenorhabditis_elegans	Staphylococcus_aureus		6.416489793	1.654951773	-26.67876275	0.004647235	14.12354838	-30.43637168	0.56503887	7.259155705	-38.66497765	0.528184876	9.598987304	-23.18280253	44886.47984	2.460857351	3.642227387	33.09525254
RLF5AW7V	RLF5AW7V_3.csv	Nematodes	Gram-positive bacteria	Invertebrates	Bacterial	5	raw	20	Caenorhabditis_elegans	Staphylococcus_aureus		2.892158025	1.643448708	10.51564489	0.515958612	2.937392696	15.54592606	0.624700292	2.009156083	19.24184612	0.497036757	2.815423546	Inf	2.126746572	0.89258633	1.506489487	-7.623486861
RLF5AW7V	RLF5AW7V_4.csv	Nematodes	Gram-positive bacteria	Invertebrates	Bacterial	6	raw	20	Caenorhabditis_elegans	Staphylococcus_aureus		0.098239675	1.876823165	-8.90771343	0.529256959	3.737052996	-13.92702121	0.544632218	2.251860202	-5.013298817	0.456763585	3.748745604	14.99581003	17.76416697	1.79649676	1.288551545	9.005953105
RLF5AW7V	RLF5AW7V_5.csv	Nematodes	Gram-positive bacteria	Invertebrates	Bacterial	6	raw	20	Caenorhabditis_elegans	Staphylococcus_aureus		-0.571250346	2.042632395	-10.21765177	0.605736517	3.754854396	-8.127878381	0.50688545	2.089174959	-1.89889601	0.408565841	3.162911322	20.33837048	1.730786544	0.657415338	1.630599051	9.646401423
RLF5AW7V	RLF5AW7V_6.csv	Nematodes	Gram-positive bacteria	Invertebrates	Bacterial	7	raw	20	Caenorhabditis_elegans	Staphylococcus_aureus		0.066948318	2.348368951	-14.63386614	0.379215734	6.31879396	-18.71922336	0.439932869	2.703532048	-16.85457349	0.370474106	4.110193879	-5.030330952	0.952001555	0.429383262	2.831209587	14.70081445
RYTIMRAA	RYTIMRAA.csv	Mice	Protozoan parasite	Vertebrates	Eukaryotic	6	probability	10	Mus_musculus	Toxoplasma_gondii		8.279286473	1.032305505	-3.944466487	0.004590875	9.04526795	-6.578342901	0.834647569	7.270989153	-6.882104998	0.783167031	11.07773369	23.06900793	0.951599637	0.826728384	7.69890365	12.22375296
S7N2SUHC	S7N2SUHC.csv	Other invertebrates	DNA virus	Invertebrates	Viral	7	raw	10	Procambarus_clarkii	White_spot_syndrome_virus		-0.491981243	1.698370082	-16.10875762	0.388294303	3.928683523	-14.53026549	0.598020397	2.489044285	-7.99084685	0.502805115	3.836150314	-2.291726572	3.098724695	0.917055919	1.698583329	15.61677637
SLELFBN3	SLELFBN3_1.csv	Drosophila sp.	RNA virus	Invertebrates	Viral	21	raw	24	Drosophila_ananassae	Cripavirus_drosophilae		-49.49940155	5.47278694	-91.33098294	2.397012282	6.084318672	-74.86791433	0.199985116	1.641924221	-55.90815144	0.155274191	2.684114151	-79.51063363	2.195229299	0.317303947	1.197460322	41.83158139
SLELFBN3	SLELFBN3_10.csv	Drosophila sp.	RNA virus	Invertebrates	Viral	17	raw	29	Drosophila_melanogaster	Cripavirus_drosophilae		-0.41699276	1.347551453	-66.48582128	0.091470258	6.413735236	-64.84569483	0.655641368	3.881277716	-49.65340549	0.582497489	5.769631872	-64.18913309	1.529094384	0.731740406	3.164185323	66.06882852
SLELFBN3	SLELFBN3_11.csv	Drosophila sp.	RNA virus	Invertebrates	Viral	21	raw	27	Drosophila_melanogaster	Cripavirus_drosophilae		-0.17269791	2.356817405	-68.39136188	0.017102817	16.95882257	-75.70132808	0.406699251	6.060730207	-100.9962413	0.377376126	8.665585231	-72.57182468	160468.5963	2.933461215	3.034147379	68.21866397
SLELFBN3	SLELFBN3_12.csv	Drosophila sp.	RNA virus	Invertebrates	Viral	21	raw	22	Drosophila_prosaltans	Cripavirus_drosophilae		-11.38496575	1.121612286	-80.84358229	0.152687694	4.583853767	-60.50580819	0.737417884	3.173348073	-47.21267158	0.642870063	4.508298386	-65.0545204	2.71732493	0.986374064	2.266450866	69.45861654
SLELFBN3	SLELFBN3_13.csv	Drosophila sp.	RNA virus	Invertebrates	Viral	21	raw	26	Drosophila_prosaltans	Cripavirus_drosophilae		-16.28323279	1.781092993	-74.62963353	0.420341578	4.192915333	-72.90492704	0.555866965	2.464041404	-60.52129715	0.465543546	3.861723618	-73.06490146	6.958245089	1.156614845	1.51241772	58.34640074
SLELFBN3	SLELFBN3_14.csv	Drosophila sp.	RNA virus	Invertebrates	Viral	21	raw	27	Drosophila_santomea	Cripavirus_drosophilae		-4.375125063	1.360784726	-57.8414173	0.155600445	5.461776404	-74.44670881	0.644299476	3.317047466	-79.70426963	0.560132477	5.023872082	-73.298128	0.938171267	0.626998699	3.577230866	53.46629224
SLELFBN3	SLELFBN3_15.csv	Drosophila sp.	RNA virus	Invertebrates	Viral	21	raw	25	Drosophila_santomea	Cripavirus_drosophilae		-22.58653666	1.50519988	-81.90655185	0.469547661	3.206440912	-88.37748099	0.622798112	2.163243177	-68.72126354	0.507761419	3.163653784	-87.63535748	1.239306334	0.692068046	1.895720341	59.32001519
SLELFBN3	SLELFBN3_16.csv	Drosophila sp.	RNA virus	Invertebrates	Viral	21	raw	20	Drosophila_santomea	Cripavirus_drosophilae		-29.87905591	1.968844528	-65.99139088	0.796931428	2.802348129	-52.90134768	0.520634035	1.787308416	-40.31075518	0.410640222	2.70710521	-55.89470553	2.552240404	0.854698437	1.267652615	36.11233496
SLELFBN3	SLELFBN3_17.csv	Drosophila sp.	RNA virus	Invertebrates	Viral	12	raw	21	Drosophila_simulans	Cripavirus_drosophilae		0.408956871	1.570918304	-57.52379113	0.111247372	6.796908799	-47.64512121	0.600106349	3.724840058	-33.07225816	0.533360934	5.656215962	-49.77827472	2.880120852	0.779136824	2.639759307	57.932748
SLELFBN3	SLELFBN3_18.csv	Drosophila sp.	RNA virus	Invertebrates	Viral	21	raw	26	Drosophila_simulans	Cripavirus_drosophilae		-15.11725757	3.417220585	-65.38146444	0.284089252	12.65621453	-80.39114885	0.299304532	3.313364271	-115.1364179	0.260691669	4.988851595	-77.25183217	259486.9163	12.85820038	1.658132617	50.26420686
SLELFBN3	SLELFBN3_19.csv	Drosophila sp.	RNA virus	Invertebrates	Viral	10	raw	23	Drosophila_simulans	Cripavirus_drosophilae		0.334977135	1.463372023	-51.9755339	0.147205657	5.675693262	-33.8549649	0.637901369	3.396103507	-21.87839006	0.560929665	5.186309698	-35.2692494	2.843621394	0.849424494	2.38928192	52.31051104
SLELFBN3	SLELFBN3_2.csv	Drosophila sp.	RNA virus	Invertebrates	Viral	11	raw	28	Drosophila_ananassae	Cripavirus_drosophilae		-1.827271357	1.782464399	-30.4379368	0.222102505	5.981531986	-35.42454497	0.548844956	3.083547119	-34.39867074	0.476764124	4.902567433	-30.26624764	239.3163734	3.088999533	1.603768554	28.61066544
SLELFBN3	SLELFBN3_20.csv	Drosophila sp.	RNA virus	Invertebrates	Viral	12	raw	9	Drosophila_subobscura	Cripavirus_drosophilae		2.656669835	1.580676628	-27.84338679	0.050987645	9.129275322	-34.57874669	0.569001493	4.363854684	-55.19088608	0.512830695	6.439004831	-29.83668729	238131.0253	9.685985103	2.184524826	30.50005662
SLELFBN3	SLELFBN3_21.csv	Drosophila sp.	RNA virus	Invertebrates	Viral	12	raw	9	Drosophila_subobscura	Cripavirus_drosophilae		-2.069776255	1.852932733	-28.21883704	0.194717335	6.709795646	-31.62691258	0.526584139	3.203815795	-33.67993023	0.460426184	5.101178213	-26.91131732	6770.1688	8.116160893	1.614710401	26.14906078
SLELFBN3	SLELFBN3_22.csv	Drosophila sp.	RNA virus	Invertebrates	Viral	21	raw	10	Drosophila_subobscura	Cripavirus_drosophilae		-25.8932287	4.105328816	-82.45125645	0.870639002	8.687497011	-74.96631706	0.267034482	2.396224996	-59.16884551	0.22038198	3.687971945	-76.08496652	1.709550667	0.333644465	1.875957048	56.55802775
SLELFBN3	SLELFBN3_23.csv	Drosophila sp.	RNA virus	Invertebrates	Viral	21	raw	25	Drosophila_tropicalis	Cripavirus_drosophilae		-25.50869852	3.551376492	-80.15394767	0.721708467	8.34114418	-98.04887446	0.296494088	2.467628196	-99.31720725	0.247836585	3.846756954	-94.90104458	40659.12482	21.63644906	1.237591631	54.64524915
SLELFBN3	SLELFBN3_24.csv	Drosophila sp.	RNA virus	Invertebrates	Viral	21	raw	23	Drosophila_tropicalis	Cripavirus_drosophilae		-28.73280225	4.512860951	-80.67795665	0.763457927	11.25607608	-71.343653	0.240751786	2.587935071	-61.15430459	0.204909943	4.06345564	-72.54519479	3.207153508	0.363986935	1.789397332	51.94515439
SLELFBN3	SLELFBN3_25.csv	Drosophila sp.	RNA virus	Invertebrates	Viral	21	raw	20	Drosophila_tropicalis	Cripavirus_drosophilae		-10.21975364	2.94847771	-76.45215994	0.240618208	10.22126842	-70.36046147	0.362560315	3.442202328	-56.74207674	0.31721776	5.15840261	-71.13122965	1.91107055	0.434552826	2.648249764	66.23240631
SLELFBN3	SLELFBN3_26.csv	Drosophila sp.	RNA virus	Invertebrates	Viral	21	raw	15	Hirtodrosophila_duncani	Cripavirus_drosophilae		-7.485993283	2.930288894	-93.23013827	0.091219988	14.07231034	-85.6877789	0.356532504	4.521521493	-74.87769218	0.32454003	6.967687882	-87.25975722	4.737239208	0.485444412	2.993309091	85.74414499
SLELFBN3	SLELFBN3_27.csv	Drosophila sp.	RNA virus	Invertebrates	Viral	21	raw	14	Hirtodrosophila_duncani	Cripavirus_drosophilae		-22.57682791	3.545045928	-109.7828853	0.611068588	8.651421393	-87.46792549	0.307040558	2.612702875	-65.0780183	0.260338257	4.130633105	-94.87907426	2.54798231	0.429878819	1.869741464	87.20605736
SLELFBN3	SLELFBN3_28.csv	Drosophila sp.	RNA virus	Invertebrates	Viral	12	raw	14	Hirtodrosophila_duncani	Cripavirus_drosophilae		-6.409957976	1.640621507	-39.86171582	0.368093774	4.088694386	-35.63368812	0.593805586	2.496896703	-27.166566	0.498105721	3.830847321	-33.78531892	3.074309932	0.905869017	1.713539015	33.45175784
SLELFBN3	SLELFBN3_29.csv	Drosophila sp.	RNA virus	Invertebrates	Viral	21	raw	11	Zaprionus_taronus	Cripavirus_drosophilae		-25.10931852	2.836825381	-68.42002365	0.607263509	6.557811326	-62.7872805	0.369902055	2.340540243	-57.95102052	0.308816377	3.606550051	-62.44050569	4.345685985	0.653780071	1.55198244	43.31070513
SLELFBN3	SLELFBN3_3.csv	Drosophila sp.	RNA virus	Invertebrates	Viral	11	raw	23	Drosophila_ananassae	Cripavirus_drosophilae		-2.572978554	1.663218326	-26.15081082	0.236564876	5.127974909	-19.28655996	0.598842887	3.057472523	-14.54425838	0.524175013	4.908036587	-16.65712561	3.333156985	0.867178011	2.050881571	23.57783227
SLELFBN3	SLELFBN3_30.csv	Drosophila sp.	RNA virus	Invertebrates	Viral	16	raw	12	Zaprionus_taronus	Cripavirus_drosophilae		-17.36537138	3.006405641	-35.80890608	0.502055083	8.386398025	-34.44225598	0.341733059	2.481340595	-35.18336034	0.291011452	3.808694903	-31.63957428	5.844355153	0.640634205	1.617847843	18.4435347
SLELFBN3	SLELFBN3_4.csv	Drosophila sp.	RNA virus	Invertebrates	Viral	21	raw	21	Drosophila_euronotus	Cripavirus_drosophilae		-15.5576102	1.539290179	-90.70259475	0.343866671	4.049103921	-90.22074174	0.612799017	2.529797233	-65.48669048	0.51490061	3.807065627	-94.06414514	3.57658315	0.978536254	1.702727078	75.14498455
SLELFBN3	SLELFBN3_5.csv	Drosophila sp.	RNA virus	Invertebrates	Viral	21	raw	23	Drosophila_flavomontana	Cripavirus_drosophilae		-11.77780053	1.530041566	-86.04360334	0.271601573	4.537419325	-70.41540419	0.618477604	2.748301581	-51.34995419	0.526428085	4.089709242	-75.76477617	2.245319686	0.818134842	2.01990834	74.26580281
SLELFBN3	SLELFBN3_6.csv	Drosophila sp.	RNA virus	Invertebrates	Viral	21	raw	27	Drosophila_mauritiana	Cripavirus_drosophilae		-17.18350707	4.926342872	-86.85888591	0.145772527	23.77109225	-89.45805468	0.212752249	4.78412974	-95.16602643	0.194086017	7.513564294	-86.70562632	81.39124113	0.514178618	2.552151666	69.67537884
SLELFBN3	SLELFBN3_7.csv	Drosophila sp.	RNA virus	Invertebrates	Viral	21	raw	25	Drosophila_mauritiana	Cripavirus_drosophilae		-28.17387945	6.025015611	-138.101843	0.570412011	19.59037866	-110.1526497	0.179192449	3.304496103	-87.56104371	0.157258027	5.171892388	-119.557428	3.668367874	0.257571892	2.225522261	109.9279636
SLELFBN3	SLELFBN3_8.csv	Drosophila sp.	RNA virus	Invertebrates	Viral	10	raw	24	Drosophila_mauritiana	Cripavirus_drosophilae		-12.44398495	1.924408744	-20.150676	0.911167427	2.269678704	-15.40963345	0.532883216	1.606046082	-10.22818725	0.411769143	2.415918272	-11.8652804	2.47389175	0.906003628	1.151706557	7.706691049
SLELFBN3	SLELFBN3_9.csv	Drosophila sp.	RNA virus	Invertebrates	Viral	14	raw	29	Drosophila_melanogaster	Cripavirus_drosophilae		-2.796184556	1.659604879	-36.09531719	0.208723463	5.699197305	-41.03134238	0.576285308	3.185080106	-41.99269954	0.501789641	5.118488523	-37.00912733	790.0805379	4.53311168	1.626302322	33.29913263
SRBH82HZ	SRBH82HZ.csv	Mice	Protozoan parasite	Vertebrates	Eukaryotic	20	raw	10	Mus_musculus	Naegleria		3.860119049	0.862931565	-50.24682284	0.01926225	7.630674828	-57.71267877	0.778456993	5.37646326	-61.77436681	0.712224977	7.827457207	-55.79056049	0.926518004	0.762613038	5.846211793	54.10694189
SV6FPWF7	SV6FPWF7.csv	Mice	RNA virus	Vertebrates	Viral	6	probability	8	Mus_musculus	Deer_tick_virus		-0.997912059	4.290655642	-1.796904638	0.685794661	9.617390342	-3.050643329	0.279051698	3.246675632	-5.551030389	0.251989019	6.469627	26.96058207	11538.00729	4.938332517	1.629401289	0.798992579
T2BN4DYY	T2BN4DYY_1.csv	Fish	DNA virus	Vertebrates	Viral	8	probability	12	Micropterus_salmoides	Largemouth_bass_virus		-0.570942369	2.51471064	-25.52527339	0.357959496	7.766135909	-18.39494965	0.3945408	3.042674394	-11.02378732	0.341963296	4.542195097	-12.38647423	2.319960655	0.513400007	2.203293691	24.95433102
T2BN4DYY	T2BN4DYY_2.csv	Fish	DNA virus	Vertebrates	Viral	8	probability	12	Micropterus_salmoides	Largemouth_bass_virus		3.085818555	2.720522805	-24.39717661	0.102661258	12.89182329	-21.0346423	0.372606613	4.442193804	-15.14897773	0.338354308	6.866423169	-13.90821287	3.880805446	0.491864571	2.995064479	27.48299517
T2BN4DYY	T2BN4DYY_3.csv	Fish	DNA virus	Vertebrates	Viral	8	probability	12	Micropterus_salmoides	Largemouth_bass_virus		-1.640058631	3.367127869	-26.65232739	0.327566832	10.65110036	-24.07460444	0.32517183	3.349833381	-17.33725436	0.285193224	5.067484747	-16.45113886	2.76704446	0.432168818	2.348792965	25.01226876
T7YQ8YYD	T7YQ8YYD.csv	Mice	Gram-positive bacteria	Vertebrates	Bacterial	7	probability	14	Mus_musculus	Staphylococcus_aureus		-2.912650739	17.07828908	-1.733176459	26.89188488	-12.53804929	-16.49640172	0.067179725	0.408742285	-12.64356223	0.026631922	0.69136131	-2.911727669	1.238501187	0.117580105	0.343961812	-1.17947428
UVZ84E86	UVZ84E86_1.csv	Other insects	Fungi	Invertebrates	Eukaryotic	11	raw	10	Melanoplus_borealis	Entomophaga_grylli		-10.13965046	2.109627008	-10.30536116	1.10968735	1.955451613	-7.204027247	0.49226341	1.304640534	-3.463875219	0.358463396	1.912917681	-3.782666889	2.386988495	0.915315267	0.959935451	0.165710707
UVZ84E86	UVZ84E86_2.csv	Other insects	Fungi	Invertebrates	Eukaryotic	9	raw	10	Melanoplus_borealis	Entomophaga_grylli		-11.3515151	1.854543631	-10.41839755	1.136786466	1.480678663	-7.686100747	0.543503259	1.243118344	-4.187239006	0.38184042	1.697227538	-2.144193565	2.158157762	0.963921259	0.939764983	-0.933117558
UVZ84E86	UVZ84E86_3.csv	Other insects	Fungi	Invertebrates	Eukaryotic	9	raw	10	Melanoplus_borealis	Entomophaga_grylli		-11.49990052	2.339885318	-9.010071067	3.342699181	-1.353980544	-12.56128985	0.403446181	0.666440396	-10.11254878	0.214324531	0.960248529	-6.238422044	1.869867059	0.991245778	0.5075361	-2.489829452
UZJU7AZ3	UZJU7AZ3.csv	Fish	DNA virus	Vertebrates	Viral	6	raw	30	Procambarus_clarkii	White_spot_syndrome_virus		-0.667347867	2.002411613	-26.47356301	0.543934138	3.668312252	-15.36563045	0.543839105	2.295582021	-3.778933278	0.44974326	3.598119704	8.281739404	1.854280764	0.710630337	1.712954188	25.80621514
VIHXEEAD	VIHXEEAD_1.csv	Nematodes	Gram-positive bacteria	Invertebrates	Bacterial	8	probability	40	Caenorhabditis_elegans	Staphylococcus_aureus		7.58109691	1.152011771	-14.70121603	0.004875039	13.00575135	-15.18106792	0.608859449	6.590206758	-18.28214573	0.565747635	9.150478626	-5.868433903	395.2400813	1.464246445	3.4339864	22.28231294
VIHXEEAD	VIHXEEAD_2.csv	Nematodes	Gram-positive bacteria	Invertebrates	Bacterial	7	probability	40	Caenorhabditis_elegans	Staphylococcus_aureus		10.34525236	1.454274894	-18.1527752	9.00E-05	21.91320188	-17.0315246	0.561864943	11.94853127	-16.28864004	0.526078357	18.39617587	-4.271835182	7.431389927	0.657837554	7.522704864	28.49802755
VIHXEEAD	VIHXEEAD_3.csv	Nematodes	Gram-positive bacteria	Invertebrates	Bacterial	9	probability	40	Caenorhabditis_elegans	Staphylococcus_aureus		1.47788408	2.204006624	-17.85524849	0.103314678	12.81562155	-19.21943787	0.373076625	4.305530103	-23.31070137	0.336049499	5.726117307	-12.11069677	0.987416201	0.37195029	4.326227667	19.33313257
VIHXEEAD	VIHXEEAD_4.csv	Nematodes	Gram-positive bacteria	Invertebrates	Bacterial	6	probability	40	Caenorhabditis_elegans	Staphylococcus_aureus		7.94024113	0.723703224	-10.66237352	0.010669057	7.933985591	-6.608498976	0.824848266	6.240480591	-0.092997582	0.762084953	9.101920378	20.17243856	2.156397548	0.93027671	4.642208121	18.60261466
VIHXEEAD	VIHXEEAD_5.csv	Nematodes	Gram-positive bacteria	Invertebrates	Bacterial	6	probability	40	Caenorhabditis_elegans	Staphylococcus_aureus		9.527886887	1.807924478	-2.029533948	0.00274883	17.6979166	-3.481106487	0.49178853	8.192317885	-6.730214238	0.458010179	12.13138375	26.53316878	153868.837	2.109402512	4.102888743	11.55742084
VIHXEEAD	VIHXEEAD_6.csv	Nematodes	Gram-positive bacteria	Invertebrates	Bacterial	8	probability	40	Caenorhabditis_elegans	Staphylococcus_aureus		4.399606671	2.531282142	-13.2797901	0.021866199	23.09789198	-15.88607788	0.299494828	6.427358559	-20.42107499	0.278536123	9.291285046	-6.534993119	131856.7121	1.870782902	3.218797975	17.67939677
VIHXEEAD	VIHXEEAD_7.csv	Nematodes	Gram-positive bacteria	Invertebrates	Bacterial	7	probability	40	Caenorhabditis_elegans	Staphylococcus_aureus		6.385352339	1.995518534	-39.25966772	0.030503383	12.70613665	-26.41222814	0.471832312	5.565472641	-13.39592789	0.43971464	8.889883789	-23.48390029	3.461228029	0.578593593	3.822030929	45.64502006
VJNPUQFA	VJNPUQFA.csv	Nematodes	Gram-positive bacteria	Invertebrates	Bacterial	11	probability	20	Caenorhabditis_elegans	Staphylococcus_aureus		2.805950459	1.838881632	-25.41441642	0.084196292	9.706950368	-28.61233487	0.488482252	4.108657178	-30.75335654	0.438757132	6.278563451	-23.36723215	15677.95773	5.071478055	2.065898526	28.22036688
X77QPVLL	X77QPVLL.csv	Nematodes	Gram-positive bacteria	Invertebrates	Bacterial	11	probability	30	Caenorhabditis_elegans	Staphylococcus_aureus		-6.177927886	1.954356024	-33.81520851	0.470551672	4.419811662	-53.61189346	0.514619035	2.378114577	-41.32031327	0.425547114	3.678628475	-49.69780598	0.961991184	0.503628056	2.485251523	27.63728062
XBMKV3IW	XBMKV3IW.csv	Nematodes	Gram-negative bacteria	Invertebrates	Bacterial	8	probability	132	Caenorhabditis_elegans	Salmonella_enterica		2.263279779	1.536067803	-15.81265853	0.152273408	5.366375841	-20.13522529	0.657439936	3.512665299	-18.54270461	0.577790213	5.465004595	-10.90410206	0.970856576	0.650187463	3.630453449	18.07593831
XRRJ7I7Z	XRRJ7I7Z_1.csv	Drosophila sp.	Gram-negative bacteria	Invertebrates	Bacterial	14	raw	14	Drosophila_melanogaster	Pseudomonas_aeruginosa		-3.85398272	0.924907752	-47.887505	0.085020173	5.049010122	-34.98008915	0.803561507	3.719634423	-26.8140914	0.716031936	5.173111659	-36.15879456	2.822552267	1.035962908	2.660466372	44.03352228
XRRJ7I7Z	XRRJ7I7Z_2.csv	Drosophila sp.	Gram-negative bacteria	Invertebrates	Bacterial	7	raw	14	Drosophila_melanogaster	Pseudomonas_aeruginosa		3.712377465	1.019204125	-18.65062218	0.066489772	6.948390289	-24.22611376	0.673146442	3.964863822	-16.52689563	0.602592482	5.475375246	-10.24565787	0.989381529	0.671215976	3.992423929	22.36299964
XTJW7BAXA	XTJW7BAXA_1.csv	Drosophila sp.	Gram-negative bacteria	Invertebrates	Bacterial	15	raw	30	Drosophila_melanogaster	Pseudomonas_aeruginosa		-16.87095875	1.99464185	-60.76784384	0.66539366	3.456118204	-58.43580253	0.511434034	2.048929682	-43.02769009	0.414415254	3.197673978	-59.66285685	4.753814672	1.038453108	1.314159523	43.89688509
XTJW7BAXA	XTJW7BAXA_2.csv	Drosophila sp.	Gram-negative bacteria	Invertebrates	Bacterial	15	raw	30	Drosophila_melanogaster	Pseudomonas_aeruginosa		-8.391099435	1.99187003	-45.53936256	0.315143254	5.854869502	-53.45303796	0.501212286	2.739449911	-54.1156493	0.427831453	4.284010933	-49.63685362	5475.057773	11.3578562	1.381469776	37.14826312
XTJW7BAXA	XTJW7BAXA_3.csv	Drosophila sp.	Gram-negative bacteria	Invertebrates	Bacterial	15	raw	30	Drosophila_melanogaster	Pseudomonas_aeruginosa		-16.66543639	1.649390405	-29.6278817	0.738775799	2.386163893	-36.07971493	0.581797427	1.837482305	-40.22653557	0.45628991	2.772177343	-33.48886792	0.909294631	0.541207452	2.071242078	12.96244531
XTJW7BAXA	XTJW7BAXA_4.csv	Drosophila sp.	Gram-negative bacteria	Invertebrates	Bacterial	14	raw	30	Drosophila_melanogaster	Pseudomonas_aeruginosa		-12.6961825	2.070226166	-38.78528822	0.576275321	4.429126596	-46.14959939	0.478857942	2.157103652	-42.40403597	0.391500732	3.338539521	-43.00876885	0.94335971	0.462024269	2.325540487	26.08910572
XTJW7BAXA	XTJW7BAXA_5.csv	Drosophila sp.	Gram-negative bacteria	Invertebrates	Bacterial	15	raw	30	Drosophila_melanogaster	Pseudomonas_aeruginosa		-13.08563928	1.97241513	-37.05768482	0.646128654	3.555390641	-48.14557905	0.507938336	2.117946919	-51.92826665	0.410106126	3.316507445	-45.63847903	0.938985377	0.487174651	2.298560775	23.97204554
XTJW7BAXA	XTJW7BAXA_6.csv	Drosophila sp.	Gram-negative bacteria	Invertebrates	Bacterial	15	raw	30	Drosophila_melanogaster	Pseudomonas_aeruginosa		-12.84323505	1.964841593	-37.17433555	0.636856926	3.592789151	-49.04335563	0.50821691	2.127273484	-53.54881963	0.410312696	3.323738938	-46.77315427	0.937411064	0.486817504	2.314475749	24.3311005
XTJW7BAXA	XTJW7BAXA_7.csv	Drosophila sp.	Gram-negative bacteria	Invertebrates	Bacterial	14	raw	30	Drosophila_melanogaster	Pseudomonas_aeruginosa		-4.735996328	1.994089995	-28.82494866	0.26739364	6.532807721	-37.22807325	0.490175681	2.912752062	-52.89542506	0.419608308	4.576650557	-36.62592187	0.936740644	0.475409879	3.131394911	24.08895233
XTJW7BAXA	XTJW7BAXA_8.csv	Drosophila sp.	Gram-negative bacteria	Invertebrates	Bacterial	15	raw	30	Drosophila_melanogaster	Pseudomonas_aeruginosa		-6.012218496	1.44927654	-60.83015103	0.216783317	4.800757947	-47.03901026	0.641748063	2.968277158	-34.87507025	0.553743532	4.463967798	-49.28651384	2.859622622	0.893288459	2.077421585	54.81793253
XTJW7BAXB	XTJW7BAXB_1.csv	Drosophila sp.	Gram-negative bacteria	Invertebrates	Bacterial	26	raw	30	Drosophila_melanogaster	Staphylococcus_aureus		-29.14294292	2.873881951	-149.575712	0.290166347	7.109809724	-186.612082	0.450333468	3.392553737	-124.0610172	0.400586049	5.747595202	-183.0969566	1188.987925	3.553789963	1.720981487	120.4327691
XTJW7BAXB	XTJW7BAXB_2.csv	Drosophila sp.	Gram-negative bacteria	Invertebrates	Bacterial	26	raw	30	Drosophila_melanogaster	Staphylococcus_aureus		-2.860725404	2.044573672	-99.74527142	0.062036125	9.116943807	-118.6078289	0.543338315	4.657354584	-113.8690868	0.492675085	7.102073439	-118.7491316	0.962790981	0.537702817	4.834261092	96.88454601
XTJW7BAXB	XTJW7BAXB_3.csv	Drosophila sp.	Gram-negative bacteria	Invertebrates	Bacterial	26	raw	30	Drosophila_melanogaster	Staphylococcus_aureus		-10.98874045	1.765749518	-117.5528031	0.18096445	5.761014513	-146.2438459	0.59702608	3.394798095	-101.6431009	0.524530473	5.285312673	-143.3265952	2085.956927	5.551295017	1.71896871	106.5640627
XTJW7BAXB	XTJW7BAXB_4.csv	Drosophila sp.	Gram-negative bacteria	Invertebrates	Bacterial	26	raw	30	Drosophila_melanogaster	Staphylococcus_aureus		-11.84849358	2.259977904	-151.8610227	0.132197656	7.747471009	-150.3259936	0.52165352	3.956777298	-96.55133564	0.467141435	6.205450526	-158.191034	3.353160297	0.695437658	2.654729322	140.0125292
XTJW7BAXB	XTJW7BAXB_5.csv	Drosophila sp.	Gram-negative bacteria	Invertebrates	Bacterial	26	raw	30	Drosophila_melanogaster	Staphylococcus_aureus		-1.120800438	2.003802779	-131.3047936	0.042034219	9.830657771	-125.1137471	0.55141326	5.049806651	-93.13166783	0.504682268	7.558203643	-128.9570444	2.904427445	0.669895113	3.559467062	130.1839931
YBV4EBWM	YBV4EBWM_3.csv	Moth larvae	Gram-positive bacteria	Invertebrates	Bacterial	7	probability	10	Galleria_mellonella	Staphylococcus_aureus		-7.244484607	3.599901082	-4.867747344	1.5008058	5.484269858	-7.556648838	0.271792675	1.942611661	-13.55284529	0.216261739	2.908610017	5.429599602	0.949080822	0.264204115	1.9656439	-2.376737263
YBV4EBWM	YBV4EBWM_4.csv	Moth larvae	Gram-positive bacteria	Invertebrates	Bacterial	6	probability	10	Galleria_mellonella	Staphylococcus_aureus		-22.70828075	6.153705139	-12.73308414	6.083465337	0.097164565	-13.09334609	0.164491305	1.050035871	-19.2077062	0.123705939	2.078608332	16.90727939	13813866.41	1036828.089	0.525068484	-9.975196616
YBV4EBWM	YBV4EBWM_5.csv	Moth larvae	Gram-positive bacteria	Invertebrates	Bacterial	7	probability	10	Galleria_mellonella	Staphylococcus_aureus		-18.23236946	2.860797613	-14.02608926	2.40167939	0.744093243	-12.82371263	0.355103599	1.122038856	-8.092714378	0.24314003	1.754631201	0.077007916	1.542685538	0.526881009	0.880404811	-4.206280204
YBV4EBWM	YBV4EBWM_6.csv	Moth larvae	Gram-positive bacteria	Invertebrates	Bacterial	7	probability	10	Galleria_mellonella	Staphylococcus_coagulans		-19.761286	4.125407613	-19.88094637	3.201887625	1.400131963	-16.6218169	0.252043442	1.185194955	-9.246802735	0.177412817	1.97345179	-5.208842051	1.652145146	0.388774056	0.8982783	0.11966037
YBV4EBWM	YBV4EBWM_8.csv	Moth larvae	Gram-positive bacteria	Invertebrates	Bacterial	8	probability	10	Galleria_mellonella	Staphylococcus_coagulans		-4.890535075	1.622079822	-5.041066147	0.707542907	2.225648416	-2.273198174	0.616236349	1.570820202	0.324877486	0.462192202	2.100581283	5.88396176	2.105979661	0.955093625	1.204236222	0.150531072
YLS4M9LW	YLS4M9LW_1.csv	Drosophila sp.	Fungi	Invertebrates	Eukaryotic	11	probability	20	Drosophila_melanogaster	Diaporte		-12.69359437	2.220929792	-24.48781277	0.837846295	3.268178425	-23.40639762	0.475615595	1.900963973	-19.66554722	0.395818617	3.395805212	-19.48552276	4.068837864	0.946144268	1.239784201	11.79421841
YLS4M9LW	YLS4M9LW_2.csv	Drosophila sp.	Fungi	Invertebrates	Eukaryotic	11	probability	20	Drosophila_melanogaster	Diaporte		1.47486505	1.337788663	-27.00435096	0.078593538	6.378432728	-22.57225563	0.685455555	4.111472965	-18.65812032	0.621336508	6.691636439	-19.51725814	4.126714122	0.941264699	2.712508505	28.47921601
YW5RIC2A	YW5RIC2A_1.csv	Fish	Gram-negative bacteria	Vertebrates	Bacterial	6	raw	20	Danio_rerio	Burkholderia_cenocepacia		9.461836047	1.01109747	6.290123914	0.018120312	7.26486509	5.975244918	0.809492125	5.774781581	5.313774906	0.722079923	10.54421858	35.93800372	0.939710763	0.79106628	6.345001352	3.171712133
YW5RIC2A	YW5RIC2A_2.csv	Fish	Gram-negative bacteria	Vertebrates	Bacterial	6	raw	20	Danio_rerio	Burkholderia_cenocepacia		7.198854956	1.657166479	-42.18859781	1.12E-08	33.59670439	-155.4557163	0.649120815	22.054295	-150.9922421	0.638422437	37.37454705	-71.41474196	3.302766458	0.683906275	14.33307228	49.38745276
YW5RIC2A	YW5RIC2A_4.csv	Fish	Gram-negative bacteria	Vertebrates	Bacterial	5	raw	20	Danio_rerio	Burkholderia_cenocepacia		11.28536051	1.523457902	1.080592072	0.000580075	11.70715444	-2.986890289	0.833673668	8.735319433	-3.673215041	0.830695689	22.65740596	Inf	0.959655033	0.830367129	9.5760264	10.20476844
YW5RIC2A	YW5RIC2A_5.csv	Fish	Gram-negative bacteria	Vertebrates	Bacterial	8	raw	20	Danio_rerio	Burkholderia_cepacia		5.813114373	2.02678843	-18.05725304	5.29E-06	39.63858604	-18.86440431	0.3990647	15.53885212	-22.72464604	0.388143014	23.00235602	-9.497623316	10033.3192	0.720144212	7.813518716	23.87036741
ZCAWUV8Y	ZCAWUV8Y.csv	Mice	Fungi	Vertebrates	Eukaryotic	24	raw	15	Mus_musculus	Candida_albicans		-26.8135422	2.711244961	-29.84744273	1.736881077	1.806318668	-31.02060559	0.38116866	1.458210046	-30.25186625	0.288633207	2.441864347	-28.25739821	0.943790037	0.361372593	1.5933992	3.033900531
ZLW7PCRF	ZLW7PCRF.csv	Other insects	Fungi	Invertebrates	Eukaryotic	13	probability	46	Penicillidia_conspicua	Arthrorhynchus_nycteribiae		-11.3242734	2.353138012	-33.55423847	0.570123986	4.926016762	-29.5707325	0.450383286	2.328677024	-23.46422719	0.378283012	3.601455208	-27.30638272	2.499348692	0.651590543	1.664952326	22.22996507
ZTZLQNEE	ZTZLQNEE.csv	Other mammals	RNA virus	Vertebrates	Viral	6	probability	17	Macaca_mulatta	Zaire_ebolavirus		6.968253646	2.798016178	-52.33297903	0.001195218	24.79495134	-26.36048225	0.399990038	9.63822021	-6.721581242	0.381607016	14.27249703	-55.89522071	5.717786793	0.472529279	6.095207626	59.30123268
